# Supplementary material for: trans-Cyclo­hex-2-ene-1,4-diyl bis­(4-nitro­phen­yl) dicarbonate
Source: Acta Crystallogr Sect E Struct Rep Online. 2007 Dec 18;64(Pt 1):o281. doi: 10.1107/S1600536807065993 (PMC2915334; doi:10.1107/S1600536807065993)
Supplement: Supplementary file 1 [file e-64-0o281-sup1.cif]

##############################################################################
###                                                                        ###
###        Electronic paper (Acta Crystallographica Section E)             ###
###                                                                        ###
##############################################################################
#                                                                            #
# This CIF contains the data in a paper accepted for publication in Acta     #
# Crystallographica Section E. It conforms to the requirements of Notes      #
# for Authors for Section E, and has been peer reviewed under the auspices   #
# of the IUCr Commission on Journals.                                        #
#                                                                            #
# Full details of the Crystallographic Information File format               #
# are given in the paper "The Crystallographic Information File (CIF):       #
# a New Standard Archive File for Crystallography" by S. R. Hall, F. H.      #
# Allen and I. D. Brown [Acta Cryst. (1991), A47, 655-685].                  #
#                                                                            #
# The current version of the core CIF dictionary is obtainable from          #
# ftp://ftp.iucr.org/pub/cif_core.dic. The current version number is 2.1.    #
#                                                                            #
# Software is freely available for graphical display of the structure(s) in  #
# this CIF.  For information consult the CIF home page http://www.iucr.org/  #
# cif/home.html                                                              #
#                                                                            #
##############################################################################
                                             
data_global
_audit_creation_method     SHELXTL-V6.1
_journal_date_recd_electronic     2007-12-03
_journal_date_accepted     2007-12-06
_journal_name_full     'Acta Crystallographica, Section E'
_journal_year     2008
_journal_volume     64
_journal_issue      1
_journal_page_first     o281
_journal_page_last     o281
_journal_paper_category     QO
_journal_coeditor_code     HB2674
_publ_contact_author_name
;
 Dr. Lough, Alan J.
;
_publ_contact_author_address
;
 Department of Chemistry
 University of Toronto
 Toronto
 Ontario
 Canada, M5S 3H6
;
_publ_contact_author_email     alough@chem.utoronto.ca
_publ_contact_author_fax     '416 978 8775'
_publ_contact_author_phone     '416 978 6275'
_publ_section_title
;
<i>trans</i>-Cyclohex-2-ene-1,4-diyl bis(4-nitrophenyl) dicarbonate
;
loop_
    _publ_author_name
    _publ_author_address
    'Nawazish Ali, Syed'
;
H. E. J. Research Institute of Chemistry,
International Center for Chemical Sciences,
University of Karachi,
Karachi 75270, Pakistan
and
Department of Chemistry,
University of Toronto,
Toronto, Ontario,  M5S 3H6
Canada
;
    'Begum, Sabira'
;
H. E. J. Research Institute of Chemistry,
International Center for Chemical Sciences,
University of Karachi,
Karachi 75270,
Pakistan
;
    'Winnik, Mitchell A.'
;
Department of Chemistry,
University of Toronto,
Toronto, Ontario,  M5S 3H6
Canada
;
    'Lough, Alan J.'
;
Department of Chemistry,
University of Toronto,
Toronto, Ontario,  M5S 3H6
Canada
;
data_I
_chemical_name_systematic
;
trans-Cyclohex-2-ene-1,4-diyl bis(4-nitrophenyl) dicarbonate
;
_chemical_name_common     ?
_chemical_formula_moiety     'C20 H16 N2 O10'
_chemical_formula_sum     'C20 H16 N2 O10'
_chemical_formula_iupac     'C20 H16 N2 O10'
_chemical_formula_weight     444.35
_chemical_melting_point     ?
_symmetry_cell_setting     Monoclinic
_symmetry_space_group_name_H-M     'P 21/n'
_symmetry_space_group_name_Hall     '-P 2yn'
loop_
    _symmetry_equiv_pos_as_xyz
    'x, y, z'
    '-x+1/2, y+1/2, -z+1/2'
    '-x, -y, -z'
    'x-1/2, -y-1/2, z-1/2'
_cell_length_a     5.6874(4)
_cell_length_b     13.4958(10)
_cell_length_c     12.7017(5)
_cell_angle_alpha     90.00
_cell_angle_beta     96.453(4)
_cell_angle_gamma     90.00
_cell_volume     968.76(11)
_cell_formula_units_Z     2
_cell_measurement_reflns_used     9286
_cell_measurement_theta_min     3
_cell_measurement_theta_max     27.5
_cell_measurement_temperature     150.0(10)
_exptl_crystal_description     'needle'
_exptl_crystal_colour     'colourless'
_exptl_crystal_size_max     0.40
_exptl_crystal_size_mid     0.18
_exptl_crystal_size_min     0.12
_exptl_crystal_density_diffrn     1.523
_exptl_crystal_density_meas     ?
_exptl_crystal_density_method     'not measured'
_exptl_crystal_F_000     460
_exptl_absorpt_coefficient_mu     0.125
_exptl_absorpt_correction_type     'multi-scan'
_exptl_absorpt_process_details     '(SORTAV; Blessing, 1995)'
_exptl_absorpt_correction_T_min     0.560
_exptl_absorpt_correction_T_max     0.987
_exptl_special_details
;
 ?
;
_diffrn_ambient_temperature     150(2)
_diffrn_radiation_type     MoK\a
_diffrn_radiation_wavelength     0.71073
_diffrn_radiation_source     'fine-focus sealed tube'
_diffrn_radiation_monochromator     graphite
_diffrn_measurement_device_type     'Nonius KappaCCD'
_diffrn_measurement_method     '\f scans and \w scans with \k offsets'
_diffrn_detector_area_resol_mean     9
_diffrn_reflns_number     9286
_diffrn_reflns_av_R_equivalents     0.0679
_diffrn_reflns_av_sigmaI/netI     0.0485
_diffrn_reflns_theta_min     3.02
_diffrn_reflns_theta_max     27.50
_diffrn_reflns_theta_full     27.50
_diffrn_measured_fraction_theta_max     0.996
_diffrn_measured_fraction_theta_full     0.996
_diffrn_reflns_limit_h_min     -7
_diffrn_reflns_limit_h_max     7
_diffrn_reflns_limit_k_min     -17
_diffrn_reflns_limit_k_max     17
_diffrn_reflns_limit_l_min     -16
_diffrn_reflns_limit_l_max     16
_diffrn_standards_number     0
_diffrn_standards_interval_count     ?
_diffrn_standards_interval_time     ?
_diffrn_standards_decay_%     ?
_refine_special_details
;
 Refinement of F^2^ against ALL reflections.  The weighted R-factor wR and
 goodness of fit S are based on F^2^, conventional R-factors R are based
 on F, with F set to zero for negative F^2^. The threshold expression of
 F^2^ > 2sigma(F^2^) is used only for calculating R-factors(gt) etc. and is
 not relevant to the choice of reflections for refinement.  R-factors based
 on F^2^ are statistically about twice as large as those based on F, and R-
 factors based on ALL data will be even larger.
;
_reflns_number_total     2222
_reflns_number_gt     1408
_reflns_threshold_expression     I>2\s(I)
_refine_ls_structure_factor_coef     Fsqd
_refine_ls_matrix_type     full
_refine_ls_R_factor_all     0.0944
_refine_ls_R_factor_gt     0.0552
_refine_ls_wR_factor_gt     0.1427
_refine_ls_wR_factor_ref     0.1667
_refine_ls_goodness_of_fit_ref     1.053
_refine_ls_restrained_S_all     1.051
_refine_ls_number_reflns     2222
_refine_ls_number_parameters     185
_refine_ls_number_restraints     58
_refine_ls_hydrogen_treatment     constr
_refine_ls_weighting_scheme     calc
_refine_ls_weighting_details
         'calc w=1/[\s^2^(Fo^2^)+(0.0883P)^2^+0.1379P] where P=(Fo^2^+2Fc^2^)/3'
_atom_sites_solution_hydrogens     geom
_atom_sites_solution_primary     direct
_atom_sites_solution_secondary     difmap
_refine_ls_shift/su_max     0.001
_refine_ls_shift/su_mean     0.000
_refine_diff_density_max     0.236
_refine_diff_density_min     -0.353
_refine_ls_extinction_method     none
_refine_ls_extinction_coef     ?
loop_
    _atom_type_symbol
    _atom_type_description
    _atom_type_scat_dispersion_real
    _atom_type_scat_dispersion_imag
    _atom_type_scat_source
    'C' 'C' 0.0033 0.0016
                         'International Tables Vol C Tables 4.2.6.8 and 6.1.1.4'
    'H' 'H' 0.0000 0.0000
                         'International Tables Vol C Tables 4.2.6.8 and 6.1.1.4'
    'N' 'N' 0.0061 0.0033
                         'International Tables Vol C Tables 4.2.6.8 and 6.1.1.4'
    'O' 'O' 0.0106 0.0060
                         'International Tables Vol C Tables 4.2.6.8 and 6.1.1.4'
_computing_data_collection     'COLLECT (Nonius, 2002)'
_computing_cell_refinement     'DENZO-SMN (Otwinowski & Minor, 1997)'
_computing_data_reduction     'DENZO-SMN (Otwinowski & Minor, 1997)'
_computing_structure_solution     'SIR92 (Altomare <i>et al.</i>,  1994)'
_computing_structure_refinement     'SHELXTL/PC (Sheldrick, 2001)'
_computing_molecular_graphics     'PLATON (Spek, 2003)'
_computing_publication_material     'SHELXTL/PC (Sheldrick, 2001)'
loop_
    _atom_site_type_symbol
    _atom_site_label
    _atom_site_fract_x
    _atom_site_fract_y
    _atom_site_fract_z
    _atom_site_U_iso_or_equiv
    _atom_site_adp_type
    _atom_site_calc_flag
    _atom_site_refinement_flags
    _atom_site_occupancy
    _atom_site_disorder_assembly
    _atom_site_disorder_group
    N N1 0.1105(3) 0.66892(13) 1.23307(12) 0.0413(4) Uani d . 1 . .
    O O1 0.2311(3) 0.72664(14) 1.28816(11) 0.0724(5) Uani d . 1 . .
    O O2 -0.0346(3) 0.61480(13) 1.26762(11) 0.0677(5) Uani d . 1 . .
    C C1 0.1364(3) 0.66467(13) 1.12001(13) 0.0337(4) Uani d . 1 . .
    C C2 -0.0422(3) 0.62192(14) 1.05264(14) 0.0382(4) Uani d . 1 . .
    H H2 -0.1786 0.5955 1.0793 0.046 Uiso calc R 1 . .
    C C3 -0.0189(4) 0.61836(14) 0.94586(14) 0.0422(5) Uani d . 1 . .
    H H3 -0.1399 0.5899 0.8976 0.051 Uiso calc R 1 . .
    C C4 0.1818(4) 0.65644(15) 0.91015(14) 0.0431(5) Uani d . 1 . .
    C C5 0.3600(3) 0.69951(16) 0.97755(15) 0.0455(5) Uani d . 1 . .
    H H5 0.4966 0.7254 0.9506 0.055 Uiso calc R 1 . .
    C C6 0.3380(3) 0.70468(15) 1.08455(14) 0.0406(5) Uani d . 1 . .
    H H6 0.4573 0.7347 1.1325 0.049 Uiso calc R 1 . .
    O O3 0.1941(3) 0.65488(13) 0.80041(10) 0.0582(4) Uani d . 1 . .
    C C7 0.3396(3) 0.58846(15) 0.76418(14) 0.0394(5) Uani d . 1 A .
    O O4 0.4698(2) 0.53485(11) 0.81690(10) 0.0491(4) Uani d . 1 . .
    O O5 0.3066(3) 0.59665(13) 0.65942(10) 0.0551(4) Uani d D 1 . .
    C C8A 0.4218(17) 0.5118(9) 0.6065(8) 0.0423(9) Uani d PD 0.2680(13) A -1
    H H8A 0.4651 0.4583 0.6597 0.051 Uiso calc PR 0.2680(13) A -1
    C C9A 0.6450(17) 0.5568(7) 0.5726(7) 0.0341(18) Uani d PD 0.2680(13) A -1
    H H9A 0.7567 0.5721 0.6360 0.041 Uiso calc PR 0.2680(13) A -1
    H H9B 0.6059 0.6195 0.5341 0.041 Uiso calc PR 0.2680(13) A -1
    C C10A 0.7618(16) 0.4853(7) 0.5010(6) 0.0509(19) Uani d PD 0.2680(13) A -1
    H H10A 0.9225 0.5081 0.4897 0.061 Uiso calc PR 0.2680(13) A -1
    H H10B 0.7721 0.4177 0.5314 0.061 Uiso calc PR 0.2680(13) A -1
    C C11A 0.5965(18) 0.4882(9) 0.3987(9) 0.0423(9) Uani d PD 0.2680(13) . -1
    H H11A 0.6139 0.5519 0.3603 0.051 Uiso calc PR 0.2680(13) A -1
    C C12A 0.3392(18) 0.4672(7) 0.4093(7) 0.037(2) Uani d PD 0.2680(13) A -1
    H H12A 0.2298 0.4543 0.3487 0.045 Uiso calc PR 0.2680(13) A -1
    C C13A 0.2677(17) 0.4674(6) 0.5102(5) 0.0435(17) Uani d PD 0.2680(13) A -1
    H H13A 0.1188 0.4392 0.5203 0.052 Uiso calc PR 0.2680(13) A -1
    C C8B 0.496(2) 0.5532(8) 0.6018(9) 0.0423(9) Uani d PD 0.2320(13) A -2
    H H8B 0.6551 0.5605 0.6438 0.051 Uiso calc PR 0.2320(13) A -2
    C C9B 0.4298(19) 0.4460(8) 0.5879(8) 0.0341(18) Uani d PD 0.2320(13) A -2
    H H9C 0.2613 0.4410 0.5587 0.041 Uiso calc PR 0.2320(13) A -2
    H H9D 0.4489 0.4127 0.6578 0.041 Uiso calc PR 0.2320(13) A -2
    C C10B 0.5814(19) 0.3938(10) 0.5141(8) 0.0509(19) Uani d PD 0.2320(13) A -2
    H H10C 0.5527 0.3214 0.5139 0.061 Uiso calc PR 0.2320(13) A -2
    H H10D 0.7515 0.4062 0.5359 0.061 Uiso calc PR 0.2320(13) A -2
    C C11B 0.506(2) 0.4379(8) 0.4055(9) 0.0423(9) Uani d PD 0.2320(13) . -2
    H H11B 0.3474 0.4124 0.3759 0.051 Uiso calc PR 0.2320(13) A -2
    C C12B 0.5147(19) 0.5479(9) 0.3997(9) 0.037(2) Uani d PD 0.2320(13) A -2
    H H12B 0.5330 0.5814 0.3353 0.045 Uiso calc PR 0.2320(13) A -2
    C C13B 0.4943(19) 0.5999(9) 0.4934(7) 0.0435(17) Uani d PD 0.2320(13) A -2
    H H13B 0.4777 0.6698 0.4887 0.052 Uiso calc PR 0.2320(13) A -2
loop_
    _atom_site_aniso_label
    _atom_site_aniso_U_11
    _atom_site_aniso_U_22
    _atom_site_aniso_U_33
    _atom_site_aniso_U_12
    _atom_site_aniso_U_13
    _atom_site_aniso_U_23
    N1 0.0430(9) 0.0476(10) 0.0351(8) -0.0026(8) 0.0119(7) -0.0027(7)
    O1 0.0743(11) 0.1030(14) 0.0427(8) -0.0408(10) 0.0191(7) -0.0301(8)
    O2 0.0728(11) 0.0881(13) 0.0447(9) -0.0339(10) 0.0181(7) 0.0035(8)
    C1 0.0384(10) 0.0327(9) 0.0311(9) 0.0052(8) 0.0090(7) -0.0006(7)
    C2 0.0388(10) 0.0342(10) 0.0420(10) 0.0021(8) 0.0060(8) 0.0018(8)
    C3 0.0487(11) 0.0407(11) 0.0357(10) 0.0075(9) -0.0021(8) -0.0036(8)
    C4 0.0485(11) 0.0510(12) 0.0305(9) 0.0232(9) 0.0071(8) 0.0028(8)
    C5 0.0383(11) 0.0579(13) 0.0431(10) 0.0087(9) 0.0164(8) 0.0066(9)
    C6 0.0382(10) 0.0470(11) 0.0375(10) 0.0010(8) 0.0080(7) -0.0016(8)
    O3 0.0684(10) 0.0769(11) 0.0302(7) 0.0395(8) 0.0100(6) 0.0045(6)
    C7 0.0377(10) 0.0498(11) 0.0306(9) 0.0040(9) 0.0033(7) -0.0026(8)
    O4 0.0554(9) 0.0584(9) 0.0326(7) 0.0197(7) 0.0006(6) -0.0061(6)
    O5 0.0578(9) 0.0801(11) 0.0278(7) 0.0220(8) 0.0059(6) -0.0007(6)
    C8A 0.052(3) 0.043(3) 0.0314(14) -0.0076(18) 0.0046(15) -0.0078(17)
    C9A 0.040(4) 0.037(4) 0.025(3) -0.001(3) -0.001(3) -0.001(2)
    C10A 0.051(4) 0.056(4) 0.047(4) -0.019(4) 0.013(3) -0.006(3)
    C11A 0.052(3) 0.043(3) 0.0314(14) -0.0076(18) 0.0046(15) -0.0078(17)
    C12A 0.037(4) 0.041(4) 0.032(4) 0.002(3) -0.002(3) 0.004(3)
    C13A 0.061(4) 0.039(3) 0.032(3) -0.024(3) 0.013(3) -0.004(2)
    C8B 0.052(3) 0.043(3) 0.0314(14) -0.0076(18) 0.0046(15) -0.0078(17)
    C9B 0.040(4) 0.037(4) 0.025(3) -0.001(3) -0.001(3) -0.001(2)
    C10B 0.051(4) 0.056(4) 0.047(4) -0.019(4) 0.013(3) -0.006(3)
    C11B 0.052(3) 0.043(3) 0.0314(14) -0.0076(18) 0.0046(15) -0.0078(17)
    C12B 0.037(4) 0.041(4) 0.032(4) 0.002(3) -0.002(3) 0.004(3)
    C13B 0.061(4) 0.039(3) 0.032(3) -0.024(3) 0.013(3) -0.004(2)
_geom_special_details
;
 All esds (except the esd in the dihedral angle between two l.s. planes)
 are estimated using the full covariance matrix.  The cell esds are taken
 into account individually in the estimation of esds in distances, angles
 and torsion angles; correlations between esds in cell parameters are only
 used when they are defined by crystal symmetry.  An approximate (isotropic)
 treatment of cell esds is used for estimating esds involving l.s. planes.
;
loop_
    _geom_bond_atom_site_label_1
    _geom_bond_atom_site_label_2
    _geom_bond_site_symmetry_2
    _geom_bond_distance
    _geom_bond_publ_flag
    N1 O1 . 1.208(2) ?
    N1 O2 . 1.220(2) ?
    N1 C1 . 1.461(2) ?
    C1 C2 . 1.379(3) ?
    C1 C6 . 1.387(3) ?
    C2 C3 . 1.378(3) ?
    C2 H2 . 0.9500 ?
    C3 C4 . 1.374(3) ?
    C3 H3 . 0.9500 ?
    C4 C5 . 1.379(3) ?
    C4 O3 . 1.403(2) ?
    C5 C6 . 1.381(3) ?
    C5 H5 . 0.9500 ?
    C6 H6 . 0.9500 ?
    O3 C7 . 1.336(2) ?
    C7 O4 . 1.187(2) ?
    C7 O5 . 1.327(2) ?
    O5 C8B . 1.491(10) ?
    O5 C11B 3_666 1.491(10) ?
    O5 C11A 3_666 1.500(10) ?
    O5 C8A . 1.515(9) ?
    C8A C9A . 1.513(10) ?
    C8A C13A . 1.543(9) ?
    C8A H8A . 1.0000 ?
    C9A C10A . 1.527(10) ?
    C9A H9A . 0.9900 ?
    C10A C11A . 1.516(10) ?
    C10A H10A . 0.9900 ?
    C10A H10B . 0.9900 ?
    C11A O5 3_666 1.500(10) ?
    C11A C12A . 1.511(10) ?
    C11A H11A . 1.0000 ?
    C12A C13A . 1.387(11) ?
    C12A H12A . 0.9500 ?
    C13A H13A . 0.9500 ?
    C8B C9B . 1.502(11) ?
    C8B C13B . 1.513(10) ?
    C8B H8B . 1.0000 ?
    C9B C10B . 1.517(11) ?
    C9B H9C . 0.9900 ?
    C9B H9D . 0.9900 ?
    C10B C11B . 1.519(11) ?
    C10B H10C . 0.9900 ?
    C10B H10D . 0.9900 ?
    C11B C12B . 1.489(11) ?
    C11B O5 3_666 1.491(10) ?
    C11B H11B . 1.0000 ?
    C12B C13B . 1.397(13) ?
    C12B H12B . 0.9500 ?
    C13B H13B . 0.9500 ?
loop_
    _geom_angle_atom_site_label_1
    _geom_angle_atom_site_label_2
    _geom_angle_atom_site_label_3
    _geom_angle_site_symmetry_1
    _geom_angle_site_symmetry_3
    _geom_angle
    _geom_angle_publ_flag
    O1 N1 O2 . . 122.74(16) ?
    O1 N1 C1 . . 118.76(16) ?
    O2 N1 C1 . . 118.49(16) ?
    C2 C1 C6 . . 122.64(17) ?
    C2 C1 N1 . . 118.54(16) ?
    C6 C1 N1 . . 118.82(16) ?
    C3 C2 C1 . . 118.65(18) ?
    C3 C2 H2 . . 120.7 ?
    C1 C2 H2 . . 120.7 ?
    C4 C3 C2 . . 119.16(18) ?
    C4 C3 H3 . . 120.4 ?
    C2 C3 H3 . . 120.4 ?
    C3 C4 C5 . . 122.15(17) ?
    C3 C4 O3 . . 117.26(18) ?
    C5 C4 O3 . . 120.50(19) ?
    C4 C5 C6 . . 119.38(18) ?
    C4 C5 H5 . . 120.3 ?
    C6 C5 H5 . . 120.3 ?
    C5 C6 C1 . . 118.01(18) ?
    C5 C6 H6 . . 121.0 ?
    C1 C6 H6 . . 121.0 ?
    C7 O3 C4 . . 116.99(14) ?
    O4 C7 O5 . . 128.71(18) ?
    O4 C7 O3 . . 125.86(17) ?
    O5 C7 O3 . . 105.43(16) ?
    C7 O5 C8B . . 115.5(5) ?
    C7 O5 C8A . . 111.3(5) ?
    C9A C8A O5 . . 104.0(8) ?
    C9A C8A C13A . . 110.5(8) ?
    O5 C8A C13A . . 114.2(7) ?
    C9A C8A H8A . . 109.3 ?
    O5 C8A H8A . . 109.3 ?
    C13A C8A H8A . . 109.3 ?
    C8A C9A C10A . . 110.5(8) ?
    C8A C9A H9A . . 109.5 ?
    C10A C9A H9A . . 109.5 ?
    C11A C10A C9A . . 103.0(8) ?
    C11A C10A H10A . . 111.2 ?
    C9A C10A H10A . . 111.2 ?
    C11A C10A H10B . . 111.2 ?
    C9A C10A H10B . . 111.2 ?
    H10A C10A H10B . . 109.1 ?
    O5 C11A C12A 3_666 . 108.3(7) ?
    O5 C11A C10A 3_666 . 100.1(7) ?
    C12A C11A C10A . . 115.6(9) ?
    O5 C11A H11A 3_666 . 110.8 ?
    C12A C11A H11A . . 110.8 ?
    C10A C11A H11A . . 110.8 ?
    C13A C12A C11A . . 118.0(9) ?
    C13A C12A H12A . . 121.0 ?
    C11A C12A H12A . . 121.0 ?
    C12A C13A C8A . . 122.2(9) ?
    C12A C13A H13A . . 118.9 ?
    C8A C13A H13A . . 118.9 ?
    O5 C8B C9B . . 104.4(9) ?
    O5 C8B C13B . . 110.5(8) ?
    C9B C8B C13B . . 108.5(10) ?
    O5 C8B H8B . . 111.0 ?
    C9B C8B H8B . . 111.0 ?
    C13B C8B H8B . . 111.0 ?
    C8B C9B C10B . . 111.5(9) ?
    C8B C9B H9C . . 109.3 ?
    C10B C9B H9C . . 109.3 ?
    C8B C9B H9D . . 109.3 ?
    C10B C9B H9D . . 109.3 ?
    H9C C9B H9D . . 108.0 ?
    C9B C10B C11B . . 105.0(9) ?
    C9B C10B H10C . . 110.7 ?
    C11B C10B H10C . . 110.7 ?
    C9B C10B H10D . . 110.7 ?
    C11B C10B H10D . . 110.7 ?
    H10C C10B H10D . . 108.8 ?
    C12B C11B O5 . 3_666 104.8(8) ?
    C12B C11B C10B . . 115.4(11) ?
    O5 C11B C10B 3_666 . 103.6(8) ?
    C12B C11B H11B . . 110.9 ?
    O5 C11B H11B 3_666 . 110.9 ?
    C10B C11B H11B . . 110.9 ?
    C13B C12B C11B . . 116.9(11) ?
    C13B C12B H12B . . 121.6 ?
    C11B C12B H12B . . 121.6 ?
    C12B C13B C8B . . 125.0(11) ?
    C12B C13B H13B . . 117.5 ?
    C8B C13B H13B . . 117.5 ?
