# Supplementary material for: trans-Cyclo­hex-2-ene-1,4-diyl bis­(4-nitro­phen­yl) dicarbonate
Source: Acta Crystallogr Sect E Struct Rep Online. 2007 Dec 18;64(Pt 1):o281. doi: 10.1107/S1600536807065993 (PMC2915334; doi:10.1107/S1600536807065993)
Supplement: Supplementary file 2 [file e-64-0o281-Isup2.hkl]

# 
# h,k,l, Fc-squared, Fo-squared, sigma(Fo-squared) and status flag 
# 
data_I
_shelx_title ' k06138 in P2(1)/n' 
_shelx_refln_list_code          4 
_shelx_F_calc_maximum      102.96 
_exptl_crystal_F_000       460.00 
_reflns_d_resolution_high  0.7697 
 
loop_ 
 _symmetry_equiv_pos_as_xyz 
 'x, y, z' 
 '-x+1/2, y+1/2, -z+1/2' 
 '-x, -y, -z' 
 'x-1/2, -y-1/2, z-1/2' 
 
_cell_length_a     5.6874 
_cell_length_b    13.4958 
_cell_length_c    12.7017 
_cell_angle_alpha  90.000 
_cell_angle_beta   96.453 
_cell_angle_gamma  90.000 
 
_shelx_F_squared_multiplier     1.000 
 
loop_ 
 _refln_index_h 
 _refln_index_k 
 _refln_index_l 
 _refln_F_squared_calc 
 _refln_F_squared_meas 
 _refln_F_squared_sigma 
 _refln_observed_status 
   2   0   0        2.84        1.08      1.31 o 
   4   0   0        9.88       11.97      1.99 o 
   6   0   0      170.55      174.38     15.13 o 
   1   1   0      240.91      235.03      4.22 o 
   2   1   0       27.48       32.94      1.30 o 
   3   1   0       38.01       34.63      2.13 o 
   4   1   0       99.95       97.29      3.47 o 
   5   1   0        9.26        9.15      1.81 o 
   6   1   0       10.30       16.71      3.88 o 
   7   1   0        1.79       -1.72      5.19 o 
   0   2   0        0.01        1.62      0.69 o 
   1   2   0    10600.47    10171.57    355.72 o 
   2   2   0     1975.97     1918.86     30.88 o 
   3   2   0      180.48      176.60      4.49 o 
   4   2   0      168.90      167.55      5.00 o 
   5   2   0      410.20      450.59     12.18 o 
   6   2   0        0.01        0.91      5.53 o 
   7   2   0        0.71       -2.14     11.56 o 
   1   3   0     7586.04     7343.14    176.07 o 
   2   3   0      326.79      287.14      5.19 o 
   3   3   0       33.89       30.24      2.47 o 
   4   3   0       22.51       16.36      1.76 o 
   5   3   0       12.94       14.07      2.65 o 
   6   3   0       91.25      114.43     20.29 o 
   7   3   0        0.89       -1.13      5.53 o 
   0   4   0     4475.68     4135.03    141.33 o 
   1   4   0     3987.06     3927.27     90.09 o 
   2   4   0      213.46      224.47      4.28 o 
   3   4   0       20.93       19.75      0.91 o 
   4   4   0       12.64       14.19      1.93 o 
   5   4   0       66.01       70.68      4.23 o 
   6   4   0       48.88       50.12      9.34 o 
   7   4   0        1.79       -1.74      4.82 o 
   1   5   0     1294.78     1281.04     44.98 o 
   2   5   0      583.87      616.38     10.89 o 
   3   5   0      509.20      532.70     10.54 o 
   4   5   0       93.34       85.61      3.75 o 
   5   5   0        0.01       -2.28      2.28 o 
   6   5   0       16.91       16.92      5.01 o 
   0   6   0       59.87       80.74      5.18 o 
   1   6   0      162.69      175.03      7.16 o 
   2   6   0       53.94       50.97      2.48 o 
   3   6   0      121.60      135.25      3.81 o 
   4   6   0      178.77      191.51      6.07 o 
   5   6   0      117.72      115.60      5.03 o 
   6   6   0        9.56        9.25      4.85 o 
   1   7   0     1911.02     1937.96     87.21 o 
   2   7   0      739.01      736.62     19.71 o 
   3   7   0      310.56      324.27      7.04 o 
   4   7   0        3.81        0.35      1.81 o 
   5   7   0       54.55       46.80      4.55 o 
   6   7   0        7.77        1.10      5.98 o 
   0   8   0        3.08        4.21      1.84 o 
   1   8   0        5.65        3.38      1.10 o 
   2   8   0      228.18      217.71      6.90 o 
   3   8   0      140.38      135.91      5.04 o 
   4   8   0       47.92       52.84      3.53 o 
   5   8   0        7.78        7.68      3.68 o 
   6   8   0        4.31       -4.87      4.87 o 
   1   9   0       16.31       18.79      2.19 o 
   2   9   0      274.09      308.56      6.63 o 
   3   9   0      827.11      936.22     22.60 o 
   4   9   0      420.83      483.52     14.57 o 
   5   9   0       29.85       31.34      3.79 o 
   6   9   0        6.00        5.86      4.88 o 
   0  10   0        6.38        8.74      2.87 o 
   1  10   0      103.11       98.87      4.60 o 
   2  10   0        0.69       -1.39      1.39 o 
   3  10   0       11.82        9.90      2.10 o 
   4  10   0        0.42        9.33      4.06 o 
   5  10   0        0.12        3.75      3.91 o 
   1  11   0        0.12        1.11      1.29 o 
   2  11   0      758.15      892.10     17.45 o 
   3  11   0       44.33       55.11      3.38 o 
   4  11   0        0.10        4.15      3.43 o 
   5  11   0        2.73        3.94      4.49 o 
   0  12   0       11.61       10.65      3.27 o 
   1  12   0        1.63        3.20      1.85 o 
   2  12   0      205.95      222.51      6.49 o 
   3  12   0       13.57       23.32      3.33 o 
   4  12   0       35.54       28.64      6.09 o 
   5  12   0        0.50        4.07      6.27 o 
   1  13   0        4.73        6.74      2.96 o 
   2  13   0        7.36        3.92      1.84 o 
   3  13   0      131.29      181.15     17.69 o 
   4  13   0        0.74        5.38      3.98 o 
   0  14   0       46.43       70.85      8.19 o 
   1  14   0      129.26      126.12      6.85 o 
   2  14   0       29.08       26.16      2.75 o 
   3  14   0       15.31       14.11      3.54 o 
   4  14   0       10.65        8.37      5.28 o 
   1  15   0        2.03       -0.56      2.14 o 
   2  15   0        0.06       -1.83      3.64 o 
   3  15   0       44.60       33.38      4.66 o 
   0  16   0       14.91       13.05      6.20 o 
   1  16   0        2.67        2.84      3.05 o 
   2  16   0       39.89       27.05      5.16 o 
   1  17   0       31.64       28.12      5.92 o 
  -7   0   1       91.22      100.33     11.99 o 
  -5   0   1        0.51       -0.98      2.03 o 
  -3   0   1       10.14        7.83      1.56 o 
  -1   0   1     1500.78     1272.14     32.13 o 
   1   0   1     7496.22     6542.61    216.14 o 
   3   0   1       42.35       39.04      2.31 o 
   5   0   1      133.14      125.94      7.63 o 
   7   0   1       37.98       33.07      8.62 o 
  -7   1   1        2.24       -2.85      6.55 o 
  -6   1   1        9.25       13.39      4.77 o 
  -5   1   1      116.61      124.54      7.60 o 
  -4   1   1        0.91        0.54      1.19 o 
  -3   1   1       38.76       34.33      1.79 o 
  -2   1   1     1521.05     1411.15     27.11 o 
  -1   1   1       14.42       10.62      0.81 o 
   1   1   1     6967.71     6290.71     85.65 o 
   2   1   1       78.89       47.18      1.58 o 
   3   1   1        7.86       12.03      1.19 o 
   4   1   1       14.85       13.53      1.55 o 
   5   1   1      303.34      305.39      8.85 o 
   6   1   1       22.81       17.42      4.06 o 
   7   1   1        1.80        0.11      5.32 o 
  -7   2   1        2.89        3.94      4.72 o 
  -6   2   1       29.28       33.59      5.58 o 
  -5   2   1        8.24        7.26      1.94 o 
  -4   2   1       60.20       56.08      3.15 o 
  -3   2   1      344.00      342.18      7.17 o 
  -2   2   1     1470.56     1429.80     24.14 o 
  -1   2   1      275.13      257.73      4.26 o 
   0   2   1      312.38      272.38      6.11 o 
   1   2   1     5814.06     5375.76     81.15 o 
   2   2   1     1229.39     1153.49     18.22 o 
   3   2   1        1.52        3.56      1.06 o 
   4   2   1      197.20      210.71      7.66 o 
   5   2   1        8.40        6.37      1.83 o 
   6   2   1       85.02       86.26      7.43 o 
   7   2   1        7.10       14.68      5.74 o 
  -7   3   1       16.16       16.94     10.85 o 
  -6   3   1       16.31       15.87      5.59 o 
  -5   3   1       41.91       40.34      4.53 o 
  -4   3   1       71.43       61.37      2.67 o 
  -3   3   1       62.62       49.76      2.02 o 
  -2   3   1      163.87      178.90      3.95 o 
  -1   3   1     3827.79     3671.55     51.46 o 
   0   3   1    10180.42     9610.20    352.48 o 
   1   3   1      638.54      614.04     17.63 o 
   2   3   1       11.21        9.93      1.04 o 
   3   3   1       21.78       23.46      1.55 o 
   4   3   1       32.16       25.70      2.04 o 
   5   3   1       25.24       21.21      2.47 o 
   6   3   1      211.81      227.24     21.88 o 
   7   3   1        0.01        6.94      5.27 o 
  -7   4   1        8.13        9.26      5.51 o 
  -6   4   1        0.37        2.19      1.59 o 
  -5   4   1       79.56       75.12      3.76 o 
  -4   4   1       96.75      107.69      3.19 o 
  -3   4   1      145.37      168.99      3.73 o 
  -2   4   1       34.98       30.69      1.21 o 
  -1   4   1       23.69       25.79      1.01 o 
   0   4   1     4024.65     4076.56     80.60 o 
   1   4   1     9113.49     8637.13    305.04 o 
   2   4   1        6.49        6.82      1.12 o 
   3   4   1      324.26      323.23      7.61 o 
   4   4   1       24.96       25.99      2.98 o 
   5   4   1       23.05       18.93      2.20 o 
   6   4   1       22.78       18.06      4.65 o 
   7   4   1       30.17       19.98      5.85 o 
  -7   5   1        5.76        2.47      9.86 o 
  -6   5   1        9.60        7.09      3.30 o 
  -5   5   1       59.38       67.73      2.84 o 
  -4   5   1       59.67       60.81      2.35 o 
  -3   5   1      195.61      218.63      4.59 o 
  -2   5   1      155.65      162.26      3.31 o 
  -1   5   1      334.36      358.05     11.77 o 
   0   5   1      388.50      386.36      9.16 o 
   1   5   1       30.44       26.47      1.37 o 
   2   5   1      195.54      206.67      4.50 o 
   3   5   1       10.58        9.34      1.74 o 
   4   5   1      716.33      768.53     17.18 o 
   5   5   1      357.18      403.30     11.56 o 
   6   5   1       25.94       22.06      6.11 o 
  -6   6   1        5.38        7.49      4.01 o 
  -5   6   1       75.82       86.79      4.31 o 
  -4   6   1      303.69      338.37      8.75 o 
  -3   6   1        7.72        9.63      1.49 o 
  -2   6   1      120.36      114.38      4.22 o 
  -1   6   1        5.74        6.86      0.78 o 
   0   6   1        0.02        0.71      0.99 o 
   1   6   1       29.45       29.35      1.51 o 
   2   6   1     2677.50     2796.34     90.73 o 
   3   6   1      334.38      380.06      7.75 o 
   4   6   1       32.08       27.36      2.33 o 
   5   6   1       34.23       39.52      4.34 o 
   6   6   1       26.68       28.53      5.32 o 
  -6   7   1       11.37        9.30      5.12 o 
  -5   7   1       85.63       94.83      6.26 o 
  -4   7   1      192.48      220.63      6.68 o 
  -3   7   1        9.39        7.77      1.52 o 
  -2   7   1        5.65        6.26      0.89 o 
  -1   7   1      710.39      704.88     27.80 o 
   0   7   1      215.55      246.00      7.87 o 
   1   7   1     1252.13     1287.36     56.36 o 
   2   7   1      116.78      127.45      3.38 o 
   3   7   1      218.53      245.92      6.01 o 
   4   7   1        0.00       -0.47      1.71 o 
   5   7   1       80.25       79.54      6.03 o 
   6   7   1       33.05       33.82      6.26 o 
  -6   8   1        5.37        8.16      7.67 o 
  -5   8   1        7.96        3.69      3.40 o 
  -4   8   1       80.38       76.12      4.05 o 
  -3   8   1      134.51      140.41      5.34 o 
  -2   8   1      262.09      280.20      6.42 o 
  -1   8   1       46.88       46.91      3.00 o 
   0   8   1      127.53      127.18      3.87 o 
   1   8   1      411.36      397.45     16.56 o 
   2   8   1      110.49      107.27      4.12 o 
   3   8   1      165.66      190.73      5.44 o 
   4   8   1      281.57      331.77      9.71 o 
   5   8   1        2.23        5.37      3.65 o 
   6   8   1        8.64       18.23      5.83 o 
  -6   9   1       21.87       28.92      6.68 o 
  -5   9   1       15.86        9.90      3.27 o 
  -4   9   1       37.23       37.08      3.32 o 
  -3   9   1      159.75      160.77      6.01 o 
  -2   9   1       89.33      103.37      3.61 o 
  -1   9   1       10.99        8.77      1.35 o 
   0   9   1        1.15        5.07      1.65 o 
   1   9   1       12.10        9.88      1.42 o 
   2   9   1      300.73      286.62      7.21 o 
   3   9   1       27.04       28.66      4.89 o 
   4   9   1      137.13      156.50      6.25 o 
   5   9   1        0.48       -0.94      3.41 o 
   6   9   1        3.05        4.08      4.73 o 
  -6  10   1        8.62       13.31      7.32 o 
  -5  10   1        2.86        1.45      4.55 o 
  -4  10   1       72.48       73.99      6.61 o 
  -3  10   1       71.63       71.58      3.30 o 
  -2  10   1        9.11        6.76      1.80 o 
  -1  10   1       57.27       52.92      2.41 o 
   0  10   1        1.52       -1.53      1.53 o 
   1  10   1        1.73        1.17      1.46 o 
   2  10   1      290.70      317.71      8.34 o 
   3  10   1      206.39      215.47      7.12 o 
   4  10   1       45.95       47.87      6.40 o 
   5  10   1        6.56        4.58      3.96 o 
  -5  11   1       39.54       34.45      6.43 o 
  -4  11   1       32.66       24.74      4.93 o 
  -3  11   1       47.66       43.24      2.94 o 
  -2  11   1       41.26       34.22      2.03 o 
  -1  11   1       61.99       60.75      3.06 o 
   0  11   1        7.24        6.62      1.90 o 
   1  11   1        3.79        2.67      1.49 o 
   2  11   1      295.11      281.31      8.95 o 
   3  11   1        0.75       -1.77      1.77 o 
   4  11   1        0.03       -2.24      2.53 o 
   5  11   1        0.04        1.73      4.86 o 
  -5  12   1        0.00        2.98      5.21 o 
  -4  12   1        1.67        2.70      3.56 o 
  -3  12   1        0.04        1.67      1.96 o 
  -2  12   1       25.35       24.68      2.26 o 
  -1  12   1       11.05        3.96      2.69 o 
   0  12   1        4.90        5.76      2.73 o 
   1  12   1        8.17        3.26      2.37 o 
   2  12   1        2.15        0.00      1.39 o 
   3  12   1      354.78      405.44     14.75 o 
   4  12   1        2.51        1.71      3.33 o 
   5  12   1        2.72        3.44      5.21 o 
  -4  13   1        4.15        4.26      4.83 o 
  -3  13   1       29.43       34.21      3.02 o 
  -2  13   1       12.22       12.61      2.02 o 
  -1  13   1       98.28       94.59      4.95 o 
   0  13   1       12.49        7.77      2.56 o 
   1  13   1       28.68       29.19      3.32 o 
   2  13   1       76.15       73.87      5.37 o 
   3  13   1       65.00       63.91      4.94 o 
   4  13   1       16.18       13.62      4.34 o 
  -4  14   1        0.00       -0.74      4.46 o 
  -3  14   1        0.66       -3.89      3.97 o 
  -2  14   1       40.48       37.42      3.94 o 
  -1  14   1       16.04       12.95      2.35 o 
   0  14   1       10.35        4.30      3.88 o 
   1  14   1        3.76        6.71      2.66 o 
   2  14   1      132.80      116.94      5.60 o 
   3  14   1        8.16        7.42      3.92 o 
   4  14   1        3.85       -1.27      5.81 o 
  -3  15   1        5.44        0.88      6.13 o 
  -2  15   1       39.72       51.85      4.48 o 
  -1  15   1        7.35       14.76      2.44 o 
   0  15   1        2.10        3.54      3.51 o 
   1  15   1        0.06       -1.67      2.96 o 
   2  15   1       40.88       44.39      5.36 o 
   3  15   1        5.89        5.28      2.80 o 
  -2  16   1        1.46       -2.48      4.50 o 
  -1  16   1       19.07       22.00      3.64 o 
   0  16   1       15.53        8.78      4.94 o 
   1  16   1        2.76       -0.44      2.70 o 
   2  16   1        4.02       11.96      5.00 o 
  -1  17   1        0.27        6.49     15.61 o 
   0  17   1        0.01        0.93      3.37 o 
   1  17   1       14.58       15.77      3.94 o 
  -6   0   2       40.42       41.18      8.56 o 
  -4   0   2      158.64      190.82      7.10 o 
  -2   0   2        8.28        8.83      1.89 o 
   0   0   2     1247.75      972.67     58.06 o 
   2   0   2     1144.36     1024.22     22.90 o 
   4   0   2      308.10      297.89      9.41 o 
   6   0   2       81.59       71.12      9.68 o 
  -7   1   2        4.00        6.45      9.73 o 
  -6   1   2        0.35        0.71      2.82 o 
  -5   1   2       23.95       23.92      2.50 o 
  -4   1   2      231.10      254.02      6.43 o 
  -3   1   2       50.09       54.38      3.89 o 
  -2   1   2     1167.95     1003.13     18.65 o 
  -1   1   2       12.45       16.46      0.73 o 
   0   1   2        0.45        1.99      0.25 o 
   1   1   2       11.33        7.50      0.48 o 
   2   1   2      611.01      546.51      7.87 o 
   3   1   2        0.68        3.06      0.98 o 
   4   1   2       99.00      102.27      3.34 o 
   5   1   2       39.49       31.00      2.61 o 
   6   1   2        7.49        8.00      3.82 o 
   7   1   2        4.79        1.25      5.54 o 
  -7   2   2        6.50       10.27      4.55 o 
  -6   2   2       15.89       17.60      3.12 o 
  -5   2   2      123.14      144.42      5.81 o 
  -4   2   2        1.40        1.18      1.74 o 
  -3   2   2      253.97      258.17      8.85 o 
  -2   2   2      397.53      405.55      8.20 o 
  -1   2   2     1198.25     1113.16     20.88 o 
   0   2   2       88.18       79.88      1.47 o 
   1   2   2     2239.87     2013.84     51.51 o 
   2   2   2      735.21      703.71     10.69 o 
   3   2   2      324.44      304.12      5.65 o 
   4   2   2      116.21      116.19      4.67 o 
   5   2   2      123.65      112.11      5.40 o 
   6   2   2       79.28       81.18      7.69 o 
   7   2   2        0.48        7.19      5.93 o 
  -7   3   2        0.66       -2.78      4.63 o 
  -6   3   2        3.64        4.57      2.81 o 
  -5   3   2        4.94        3.68      1.67 o 
  -4   3   2      173.48      172.47      5.50 o 
  -3   3   2      570.38      612.06     12.65 o 
  -2   3   2     2987.31     2982.09     59.55 o 
  -1   3   2     1412.34     1347.12     24.38 o 
   0   3   2       13.35       14.16      0.75 o 
   1   3   2      760.76      679.99     24.40 o 
   2   3   2        1.69        3.60      0.88 o 
   3   3   2        2.41        1.61      1.01 o 
   4   3   2      104.29      106.84      3.41 o 
   5   3   2       68.72       63.82      4.09 o 
   6   3   2        9.85       10.32      4.49 o 
   7   3   2        0.45        1.37      6.18 o 
  -7   4   2        6.84        9.61      5.36 o 
  -6   4   2       37.85       30.47      2.69 o 
  -5   4   2        5.97        2.81      1.93 o 
  -4   4   2      351.66      388.39     11.02 o 
  -3   4   2      153.57      159.19      3.72 o 
  -2   4   2       67.44       81.91      2.13 o 
  -1   4   2      154.63      150.10      2.70 o 
   0   4   2      210.40      200.68      6.85 o 
   1   4   2       79.62       74.67      3.66 o 
   2   4   2      315.25      327.47      6.61 o 
   3   4   2        0.89       -0.94      1.03 o 
   4   4   2       28.62       32.41      2.30 o 
   5   4   2      135.71      124.91      4.77 o 
   6   4   2        8.59       10.12      4.30 o 
  -7   5   2       10.80       16.70      6.05 o 
  -6   5   2        3.07       10.16      3.43 o 
  -5   5   2       36.79       36.01      2.12 o 
  -4   5   2        0.02        0.23      1.05 o 
  -3   5   2     1222.61     1351.32     21.56 o 
  -2   5   2     1105.97     1169.71     20.93 o 
  -1   5   2      624.15      642.42     11.53 o 
   0   5   2        0.61        1.48      0.80 o 
   1   5   2       47.41       50.61      2.83 o 
   2   5   2        0.02        0.67      0.91 o 
   3   5   2       94.22      111.48      3.49 o 
   4   5   2        4.45        4.31      2.25 o 
   5   5   2       23.43       27.55      2.65 o 
   6   5   2       11.20       11.23      6.79 o 
  -6   6   2        7.55        3.56      3.76 o 
  -5   6   2      142.71      128.33      4.24 o 
  -4   6   2       22.21       20.95      1.52 o 
  -3   6   2        2.88        4.94      1.25 o 
  -2   6   2       40.10       35.68      1.49 o 
  -1   6   2       97.64       95.75      2.56 o 
   0   6   2       22.72       21.10      1.76 o 
   1   6   2      219.94      224.26      8.39 o 
   2   6   2      362.24      358.95     21.32 o 
   3   6   2       79.21       81.91      3.95 o 
   4   6   2        0.97        2.59      1.61 o 
   5   6   2       15.30       11.68      4.63 o 
   6   6   2       29.64       17.03      4.63 o 
  -6   7   2       21.20       23.89      5.65 o 
  -5   7   2        2.42       -0.55      2.65 o 
  -4   7   2      198.51      200.08      6.11 o 
  -3   7   2       87.68       94.17      3.36 o 
  -2   7   2      142.77      144.33      5.38 o 
  -1   7   2       18.44       14.49      1.43 o 
   0   7   2       43.94       43.85      2.35 o 
   1   7   2      146.79      144.72      8.93 o 
   2   7   2       30.95       29.91      2.38 o 
   3   7   2       15.04       14.97      2.10 o 
   4   7   2       12.22        8.20      1.91 o 
   5   7   2        0.41        2.61      3.18 o 
   6   7   2       41.97       53.31      6.75 o 
  -6   8   2        0.03        2.14      5.01 o 
  -5   8   2        0.09        2.41      3.13 o 
  -4   8   2       47.01       40.76      4.25 o 
  -3   8   2      131.71      125.07      6.96 o 
  -2   8   2        1.85        2.01      0.92 o 
  -1   8   2      163.74      172.96      4.74 o 
   0   8   2        0.44        1.24      1.32 o 
   1   8   2      128.77      131.01      4.30 o 
   2   8   2      222.92      264.67      6.68 o 
   3   8   2       33.35       34.47      2.35 o 
   4   8   2       17.84       12.33      2.09 o 
   5   8   2        0.01        3.51      4.96 o 
   6   8   2       16.45        9.69      5.66 o 
  -6   9   2        2.87       -2.16      4.19 o 
  -5   9   2        3.12        4.08      2.67 o 
  -4   9   2       46.08       59.92      3.87 o 
  -3   9   2       83.56       79.97      3.73 o 
  -2   9   2        0.83        2.13      0.90 o 
  -1   9   2      105.01      107.51      4.48 o 
   0   9   2      200.40      218.29      7.21 o 
   1   9   2        1.05        1.10      1.15 o 
   2   9   2       10.03        7.73      1.48 o 
   3   9   2        2.24        1.44      1.89 o 
   4   9   2        5.96        9.16      2.51 o 
   5   9   2        0.23       -3.12      3.52 o 
   6   9   2       21.66       24.70      6.59 o 
  -6  10   2        3.06        6.90      5.25 o 
  -5  10   2       48.28       50.77      5.80 o 
  -4  10   2        3.01        1.25      4.11 o 
  -3  10   2       13.02       17.06      3.61 o 
  -2  10   2        5.53        6.59      1.86 o 
  -1  10   2       28.93       28.23      1.80 o 
   0  10   2       77.53       81.02      3.96 o 
   1  10   2        0.02        1.09      1.40 o 
   2  10   2       28.30       21.97      2.29 o 
   3  10   2       76.14       85.00      3.91 o 
   4  10   2        1.84        2.63      2.44 o 
   5  10   2        1.22        5.93      4.76 o 
  -5  11   2        0.52       -4.57      4.57 o 
  -4  11   2        0.19       -2.99      3.58 o 
  -3  11   2       53.93       62.97      4.72 o 
  -2  11   2       50.10       65.20      2.87 o 
  -1  11   2       11.78        8.83      1.55 o 
   0  11   2        1.77        6.70      1.93 o 
   1  11   2      137.22      136.31      4.84 o 
   2  11   2       73.50       78.56      4.09 o 
   3  11   2      103.71      146.31      6.12 o 
   4  11   2        3.51        5.40      3.15 o 
   5  11   2        4.79        5.71      5.26 o 
  -5  12   2        4.19        5.37      6.13 o 
  -4  12   2       19.70       18.36      9.80 o 
  -3  12   2        1.41        0.14      2.49 o 
  -2  12   2       22.65       25.05      2.15 o 
  -1  12   2        1.33        2.68      1.44 o 
   0  12   2      187.23      210.80      7.46 o 
   1  12   2        8.98        9.65      2.63 o 
   2  12   2        2.91        5.43      2.21 o 
   3  12   2        8.68        8.30      2.84 o 
   4  12   2        6.26        4.29      3.97 o 
   5  12   2        0.13        3.12      5.58 o 
  -4  13   2        0.48       -3.87      4.15 o 
  -3  13   2        1.21        1.25      1.74 o 
  -2  13   2        3.81        4.72      2.35 o 
  -1  13   2       20.48       24.60      2.04 o 
   0  13   2        6.15        5.28      2.79 o 
   1  13   2        2.74        0.55      2.46 o 
   2  13   2        0.60       -0.79      2.28 o 
   3  13   2       79.57       67.00      6.06 o 
   4  13   2       27.00       34.82      8.05 o 
  -4  14   2        2.04        5.60      4.67 o 
  -3  14   2        0.24       -1.49      2.81 o 
  -2  14   2        7.92       10.17      2.13 o 
  -1  14   2       44.85       48.46      3.50 o 
   0  14   2        3.46        2.09      3.51 o 
   1  14   2       22.70       24.08      4.43 o 
   2  14   2       36.08       25.38      2.85 o 
   3  14   2        0.01        0.07      3.47 o 
   4  14   2        2.28       -1.40      3.28 o 
  -3  15   2        0.83        2.31      7.15 o 
  -2  15   2        0.00        2.90      2.80 o 
  -1  15   2        0.00       -1.75      1.75 o 
   0  15   2        0.03        0.63      3.20 o 
   1  15   2        0.00       -0.79      2.96 o 
   2  15   2       13.65        8.67      3.89 o 
   3  15   2       17.58       15.02      3.69 o 
  -2  16   2        0.65        4.18      5.26 o 
  -1  16   2       33.57       23.83      5.90 o 
   0  16   2       32.93       26.79      5.69 o 
   1  16   2        0.00        2.85      3.13 o 
   2  16   2        9.71       10.07      6.67 o 
  -1  17   2        1.20        3.32      4.85 o 
   0  17   2        0.39        1.63      5.19 o 
   1  17   2        0.01       -1.64      3.39 o 
  -7   0   3        9.34        7.92      6.33 o 
  -5   0   3       42.10       41.50      4.38 o 
  -3   0   3     3011.89     3155.89     85.15 o 
  -1   0   3      238.22      223.87      6.23 o 
   1   0   3       95.35       84.10      2.90 o 
   3   0   3     1528.35     1694.55     41.36 o 
   5   0   3      116.71      131.33      8.42 o 
   7   0   3       20.05        9.74      7.25 o 
  -7   1   3        2.27        3.41      4.40 o 
  -6   1   3        4.94        4.24      2.93 o 
  -5   1   3        0.21       -1.05      1.60 o 
  -4   1   3       85.43       95.61      3.46 o 
  -3   1   3      402.27      410.43      8.81 o 
  -2   1   3      169.33      140.64      3.47 o 
  -1   1   3     1298.48     1220.97     21.78 o 
   0   1   3       95.98       90.27      2.24 o 
   1   1   3      757.62      595.15      7.21 o 
   2   1   3       27.89       23.42      0.97 o 
   3   1   3       71.61       76.50      2.13 o 
   4   1   3       47.96       53.20      3.04 o 
   5   1   3       30.84       28.58      2.23 o 
   6   1   3        1.16        6.06      5.72 o 
   7   1   3        2.90       -1.34      7.25 o 
  -7   2   3        6.33        9.95      6.55 o 
  -6   2   3       13.43       14.77      3.69 o 
  -5   2   3        0.58        0.71      1.66 o 
  -4   2   3      289.04      294.76      7.29 o 
  -3   2   3        8.82       12.11      1.30 o 
  -2   2   3      321.87      341.17      7.26 o 
  -1   2   3     1842.79     1711.37     37.18 o 
   0   2   3      384.27      366.13      5.56 o 
   1   2   3       79.87       89.89      2.36 o 
   2   2   3     2375.22     2421.91     32.18 o 
   3   2   3       54.08       49.55      1.96 o 
   4   2   3       17.38       15.76      1.38 o 
   5   2   3        0.00        1.77      1.32 o 
   6   2   3        0.28       -0.08      4.56 o 
  -7   3   3        0.38       -3.66      5.08 o 
  -6   3   3        0.07       -2.32      3.87 o 
  -5   3   3        8.39        5.13      2.33 o 
  -4   3   3       89.74       94.26      3.38 o 
  -3   3   3        6.11        6.16      1.20 o 
  -2   3   3       21.32       25.65      1.33 o 
  -1   3   3       41.74       44.47      1.28 o 
   0   3   3      284.57      310.00      5.04 o 
   1   3   3      679.45      610.59     18.63 o 
   2   3   3      470.78      472.26      7.44 o 
   3   3   3      475.14      485.87      9.89 o 
   4   3   3      100.81      101.63      3.09 o 
   5   3   3       14.42       11.23      1.93 o 
   6   3   3        0.55        2.35      3.75 o 
  -7   4   3        0.02        3.17      5.04 o 
  -6   4   3        0.06        2.52      4.28 o 
  -5   4   3        2.63        3.38      1.54 o 
  -4   4   3        7.27        8.02      1.41 o 
  -3   4   3      394.26      453.76      8.61 o 
  -2   4   3      567.47      599.55      9.66 o 
  -1   4   3      257.89      233.74      4.47 o 
   0   4   3       72.97       71.14      2.15 o 
   1   4   3      161.31      148.66      5.95 o 
   2   4   3      281.35      308.06      8.06 o 
   3   4   3      327.30      402.90      8.48 o 
   4   4   3        0.50        1.09      1.40 o 
   5   4   3       28.94       35.80      2.95 o 
   6   4   3       30.94       39.26      5.92 o 
  -7   5   3        1.68       -0.23      6.33 o 
  -6   5   3        6.32        5.55      4.78 o 
  -5   5   3        3.57        3.28      1.44 o 
  -4   5   3      107.53      108.73      3.35 o 
  -3   5   3       49.04       56.19      2.04 o 
  -2   5   3       56.31       56.96      1.72 o 
  -1   5   3      498.75      509.69     11.16 o 
   0   5   3      580.78      557.74     10.10 o 
   1   5   3      902.95      940.45     38.90 o 
   2   5   3        7.90       12.36      0.77 o 
   3   5   3        2.45        3.25      1.38 o 
   4   5   3       48.12       50.74      3.13 o 
   5   5   3       11.87       14.07      3.34 o 
   6   5   3        3.53        4.19      6.42 o 
  -6   6   3        6.70       10.30      4.32 o 
  -5   6   3       10.26        9.59      1.78 o 
  -4   6   3        0.61       -1.14      1.14 o 
  -3   6   3        6.01        5.97      1.36 o 
  -2   6   3       20.35       14.29      1.54 o 
  -1   6   3      299.76      297.74      6.41 o 
   0   6   3       37.44       33.77      1.65 o 
   1   6   3       68.43       64.32      4.00 o 
   2   6   3      400.83      411.18     14.22 o 
   3   6   3      227.56      249.65      6.11 o 
   4   6   3       41.18       41.21      2.60 o 
   5   6   3        9.14        6.91      3.05 o 
   6   6   3       61.76       67.03      7.39 o 
  -6   7   3        0.24        3.62      3.84 o 
  -5   7   3        7.90       10.31      2.46 o 
  -4   7   3        9.43        8.25      2.63 o 
  -3   7   3       38.06       34.28      2.07 o 
  -2   7   3      766.55      843.68     25.05 o 
  -1   7   3      514.36      524.43     12.76 o 
   0   7   3      548.59      563.29     13.15 o 
   1   7   3       46.44       39.94      2.69 o 
   2   7   3       64.32       74.08      3.20 o 
   3   7   3        7.81        5.45      1.43 o 
   4   7   3       36.62       47.99      2.86 o 
   5   7   3       11.13       10.54      4.09 o 
   6   7   3        2.97       -5.50      8.61 o 
  -6   8   3       20.02       21.07      5.55 o 
  -5   8   3       13.84        9.75      3.08 o 
  -4   8   3       42.63       35.20      2.38 o 
  -3   8   3       36.73       38.46      2.72 o 
  -2   8   3       58.07       61.01      2.50 o 
  -1   8   3       47.49       43.87      2.97 o 
   0   8   3        3.40        2.88      1.10 o 
   1   8   3      271.97      283.52     15.01 o 
   2   8   3        8.28        7.61      1.70 o 
   3   8   3        3.58        1.93      2.17 o 
   4   8   3      197.10      223.79     10.27 o 
   5   8   3        7.47        7.59      3.82 o 
   6   8   3        0.30        0.24      4.39 o 
  -6   9   3        3.81        3.90      6.88 o 
  -5   9   3        0.00       -0.07      3.19 o 
  -4   9   3       17.42       14.03      2.90 o 
  -3   9   3        3.72        2.44      1.88 o 
  -2   9   3        0.00       -0.43      0.88 o 
  -1   9   3      192.33      211.21      8.19 o 
   0   9   3      750.24      865.82     27.90 o 
   1   9   3       66.16       59.48      3.14 o 
   2   9   3       10.87        8.93      1.65 o 
   3   9   3       78.95       85.93      4.21 o 
   4   9   3        0.85       -1.84      2.22 o 
   5   9   3        1.86       -2.73      4.80 o 
   6   9   3        3.13        6.42      8.08 o 
  -6  10   3        1.17       -5.21      5.21 o 
  -5  10   3        4.86       -0.12      5.12 o 
  -4  10   3        0.32       -0.56      3.00 o 
  -3  10   3        6.05        8.03      2.38 o 
  -2  10   3        0.03        0.75      0.91 o 
  -1  10   3       20.17       23.86      2.58 o 
   0  10   3       17.39       17.87      1.85 o 
   1  10   3       12.64       15.50      1.97 o 
   2  10   3       28.01       37.48      2.83 o 
   3  10   3        2.24        2.88      2.02 o 
   4  10   3        4.90        5.46      4.35 o 
   5  10   3        0.41       -2.33      3.75 o 
  -5  11   3       17.35       28.51      5.97 o 
  -4  11   3        0.49       -0.95      3.11 o 
  -3  11   3        0.18        2.51      2.79 o 
  -2  11   3        4.05        3.45      1.36 o 
  -1  11   3      115.34      120.94      3.86 o 
   0  11   3        0.36       -0.30      1.97 o 
   1  11   3       25.66       20.93      2.37 o 
   2  11   3        0.23        1.22      1.82 o 
   3  11   3       45.38       46.17      4.49 o 
   4  11   3        0.41       -2.96      2.96 o 
   5  11   3       53.74       56.83      7.55 o 
  -5  12   3        5.04        5.80      4.56 o 
  -4  12   3        3.33        3.91      4.92 o 
  -3  12   3       15.96       11.62      3.31 o 
  -2  12   3       13.74       11.67      1.48 o 
  -1  12   3      102.89      108.08      4.42 o 
   0  12   3        0.00        0.82      2.02 o 
   1  12   3       33.83       21.95      2.87 o 
   2  12   3       16.04       19.67      3.31 o 
   3  12   3        0.92        0.91      2.58 o 
   4  12   3        2.02        4.41      3.09 o 
   5  12   3        5.04        0.00      9.32 o 
  -4  13   3       19.52       17.49      4.70 o 
  -3  13   3        0.26       -0.65      2.41 o 
  -2  13   3        0.02        0.30      1.34 o 
  -1  13   3        0.44        0.74      1.53 o 
   0  13   3       26.50       34.07      4.97 o 
   1  13   3       19.70       18.70      3.36 o 
   2  13   3        0.07       -1.78      2.25 o 
   3  13   3        4.36        4.39      3.03 o 
   4  13   3        0.88        4.70      3.25 o 
  -4  14   3        9.25        1.97      8.04 o 
  -3  14   3       13.88       25.77      5.13 o 
  -2  14   3        0.00       -1.71      1.71 o 
  -1  14   3       16.37       15.55      2.39 o 
   0  14   3        1.23       -2.54      4.21 o 
   1  14   3       26.21       20.27      3.48 o 
   2  14   3        0.22       -0.86      3.16 o 
   3  14   3        5.42        4.30      3.17 o 
   4  14   3        2.67        5.40      6.64 o 
  -3  15   3        5.84       10.59      6.24 o 
  -2  15   3       10.53       11.46      4.16 o 
  -1  15   3        1.91        3.73      2.19 o 
   0  15   3       51.49       46.88      5.77 o 
   1  15   3        0.44       -1.41      3.31 o 
   2  15   3        1.46       -0.64      3.32 o 
   3  15   3       18.13       17.84      4.02 o 
  -2  16   3        2.68       -2.21      5.03 o 
  -1  16   3        0.17        2.39      5.90 o 
   0  16   3        4.40        7.54      4.26 o 
   1  16   3        5.49       11.61      4.76 o 
   2  16   3        0.21       -5.60     10.63 o 
  -1  17   3        0.73       -4.91      5.31 o 
   0  17   3        6.90        3.97      4.28 o 
   1  17   3       10.15       15.64      4.65 o 
  -6   0   4       34.95       38.06      6.80 o 
  -4   0   4      227.43      226.19      8.26 o 
  -2   0   4        4.70        3.90      1.66 o 
   0   0   4      905.20      723.75     34.28 o 
   2   0   4      114.56      129.36      3.34 o 
   4   0   4      346.22      401.16     13.81 o 
   6   0   4        0.56       10.98      8.08 o 
  -7   1   4        4.45        4.69      4.95 o 
  -6   1   4        2.88        7.02      2.88 o 
  -5   1   4       37.96       33.65      2.44 o 
  -4   1   4      133.86      124.29      4.14 o 
  -3   1   4      274.40      306.82      7.74 o 
  -2   1   4       18.22       11.17      0.99 o 
  -1   1   4      812.22      793.42     28.14 o 
   0   1   4      852.13      745.39     17.80 o 
   1   1   4      933.20      885.55     11.99 o 
   2   1   4      310.18      329.40      5.24 o 
   3   1   4       72.33       71.35      2.07 o 
   4   1   4        5.04        4.74      1.06 o 
   5   1   4        3.48        2.28      1.26 o 
   6   1   4        2.78        5.05      4.63 o 
  -7   2   4        0.12       -1.21      4.08 o 
  -6   2   4        0.04        1.27      3.89 o 
  -5   2   4       32.54       39.05      3.27 o 
  -4   2   4       36.42       32.61      2.36 o 
  -3   2   4       61.09       52.81      3.28 o 
  -2   2   4       32.96       30.67      1.30 o 
  -1   2   4        1.36        0.55      0.50 o 
   0   2   4      578.02      543.57      9.15 o 
   1   2   4        1.53        5.73      0.54 o 
   2   2   4        0.14        1.12      0.58 o 
   3   2   4       24.11       18.53      1.36 o 
   4   2   4       47.41       39.42      2.13 o 
   5   2   4        6.42        3.79      2.26 o 
   6   2   4       21.82       15.23      4.95 o 
  -7   3   4       15.97       27.25     15.09 o 
  -6   3   4       10.35       11.17      3.54 o 
  -5   3   4       20.56       25.86      3.13 o 
  -4   3   4        2.39        1.59      1.52 o 
  -3   3   4      214.81      205.46      5.70 o 
  -2   3   4     1957.19     2008.36     36.33 o 
  -1   3   4        0.81        1.84      0.38 o 
   0   3   4        0.38        0.68      0.57 o 
   1   3   4       71.08       77.72      3.01 o 
   2   3   4      311.38      360.29      5.98 o 
   3   3   4      541.62      558.23     10.59 o 
   4   3   4       29.48       23.49      1.66 o 
   5   3   4       17.71       16.82      2.10 o 
   6   3   4        0.06        2.48      3.20 o 
  -7   4   4       29.76       27.79      5.76 o 
  -6   4   4        1.52        3.66      2.12 o 
  -5   4   4       17.95       13.86      1.93 o 
  -4   4   4        8.22        5.26      1.17 o 
  -3   4   4       82.30       93.29      2.37 o 
  -2   4   4     1494.86     1584.21     28.00 o 
  -1   4   4      137.02      143.79      3.41 o 
   0   4   4      273.41      250.23      4.84 o 
   1   4   4      161.50      150.66      3.55 o 
   2   4   4      569.19      627.93     10.75 o 
   3   4   4       39.65       52.90      2.58 o 
   4   4   4        2.07        2.85      1.47 o 
   5   4   4       37.16       40.48      4.25 o 
   6   4   4        0.07        2.11      5.83 o 
  -7   5   4        1.58       -8.73      8.73 o 
  -6   5   4        0.91        0.36      3.53 o 
  -5   5   4        5.81        3.30      1.63 o 
  -4   5   4        3.53        2.10      1.14 o 
  -3   5   4       93.05       92.51      2.58 o 
  -2   5   4        5.56        3.82      0.75 o 
  -1   5   4      354.78      375.86      9.43 o 
   0   5   4      352.12      325.75      5.68 o 
   1   5   4      705.71      718.03     15.94 o 
   2   5   4      145.04      158.05      3.90 o 
   3   5   4        0.41        0.65      1.04 o 
   4   5   4        0.30       -0.03      1.47 o 
   5   5   4       65.96       53.11      5.22 o 
   6   5   4       30.76       27.43      9.01 o 
  -6   6   4       38.72       42.19      4.65 o 
  -5   6   4       29.31       29.09      2.29 o 
  -4   6   4        0.38       -1.32      1.32 o 
  -3   6   4       11.06       10.15      1.15 o 
  -2   6   4      134.41      137.71      4.64 o 
  -1   6   4     1162.75     1213.46     22.45 o 
   0   6   4       81.13       89.85      5.02 o 
   1   6   4      147.15      160.35      4.92 o 
   2   6   4       31.84       42.70      2.10 o 
   3   6   4       24.00       22.50      1.98 o 
   4   6   4        7.33        2.82      1.72 o 
   5   6   4        1.93        1.88      3.84 o 
   6   6   4        4.30        8.40      5.28 o 
  -6   7   4        1.83        7.62      5.51 o 
  -5   7   4       22.56       23.50      2.27 o 
  -4   7   4       22.07       22.62      2.09 o 
  -3   7   4        0.76       -0.42      0.92 o 
  -2   7   4        2.30        3.67      1.05 o 
  -1   7   4        3.68        2.64      1.08 o 
   0   7   4      154.54      166.38      9.50 o 
   1   7   4       80.11       75.50      4.98 o 
   2   7   4        9.00        5.88      0.90 o 
   3   7   4        0.35       -0.26      1.39 o 
   4   7   4      145.26      144.78      5.95 o 
   5   7   4        3.60        8.47      3.63 o 
   6   7   4        8.75       17.96      6.64 o 
  -6   8   4        0.52       -3.97      3.97 o 
  -5   8   4       19.34       14.03      2.98 o 
  -4   8   4        3.83        3.54      1.53 o 
  -3   8   4        9.20        3.76      1.73 o 
  -2   8   4       34.00       42.38      2.46 o 
  -1   8   4       29.01       28.18      1.02 o 
   0   8   4      104.86      105.12      3.38 o 
   1   8   4      294.90      365.98     16.70 o 
   2   8   4        4.64        2.45      1.27 o 
   3   8   4       15.22       14.08      2.11 o 
   4   8   4      120.95      129.25      4.92 o 
   5   8   4        3.75        1.63      7.61 o 
   6   8   4        0.40       -1.28      5.39 o 
  -6   9   4        0.00        5.63      4.30 o 
  -5   9   4        0.32        5.49      3.50 o 
  -4   9   4       13.61        8.86      2.44 o 
  -3   9   4       13.91       17.13      2.53 o 
  -2   9   4        3.21        1.79      1.47 o 
  -1   9   4       34.82       33.41      1.73 o 
   0   9   4      152.58      170.36      8.55 o 
   1   9   4        0.91        1.29      1.24 o 
   2   9   4       34.57       34.70      2.38 o 
   3   9   4        2.16        3.50      1.73 o 
   4   9   4        1.63       -2.54      3.07 o 
   5   9   4       26.62       35.46      9.36 o 
  -5  10   4        0.01        0.30      3.47 o 
  -4  10   4       11.59        6.91      2.59 o 
  -3  10   4       22.85       18.02      2.95 o 
  -2  10   4       27.41       33.35      2.23 o 
  -1  10   4        1.64        2.93      0.86 o 
   0  10   4       92.35      105.38      4.10 o 
   1  10   4        3.54        1.71      1.46 o 
   2  10   4       57.92       57.54      3.51 o 
   3  10   4       68.79       75.76      3.66 o 
   4  10   4        9.39       17.55      4.47 o 
   5  10   4        4.05        1.42      5.95 o 
  -5  11   4        6.23        4.51      3.95 o 
  -4  11   4       16.84       23.35      8.67 o 
  -3  11   4       14.51       10.20      2.96 o 
  -2  11   4        3.63        5.43      1.58 o 
  -1  11   4       67.89       71.63      2.78 o 
   0  11   4       27.23       26.78      2.36 o 
   1  11   4        0.12        1.42      1.62 o 
   2  11   4        9.70        7.75      3.49 o 
   3  11   4        2.72        1.93      2.85 o 
   4  11   4       21.06       13.83      4.23 o 
   5  11   4        1.20        4.81      4.74 o 
  -5  12   4        9.09        8.77      4.36 o 
  -4  12   4        1.69        6.50      4.27 o 
  -3  12   4        4.42        4.11      3.43 o 
  -2  12   4        1.21       -1.75      2.19 o 
  -1  12   4        2.40        1.06      1.13 o 
   0  12   4        3.46        0.30      1.79 o 
   1  12   4        5.20        3.20      2.09 o 
   2  12   4        1.44       -2.54      2.54 o 
   3  12   4        0.66        3.26      2.93 o 
   4  12   4        1.60        2.72      3.12 o 
  -4  13   4       10.88        4.11      5.78 o 
  -3  13   4        0.25       -0.64      2.52 o 
  -2  13   4        0.46        2.23      3.39 o 
  -1  13   4        3.92        1.87      1.21 o 
   0  13   4       15.70        8.52      2.54 o 
   1  13   4       34.74       37.54      4.29 o 
   2  13   4        7.85        4.95      2.56 o 
   3  13   4        0.11        0.03      3.61 o 
   4  13   4        6.61        0.43      3.19 o 
  -4  14   4        1.89        2.21      6.65 o 
  -3  14   4        0.08       -0.19      4.65 o 
  -2  14   4       11.74       13.59      4.17 o 
  -1  14   4        1.23        3.37      3.12 o 
   0  14   4        9.51        8.85      3.22 o 
   1  14   4        4.48        4.69      3.08 o 
   2  14   4        2.39       -2.15      3.31 o 
   3  14   4        0.77       -0.37      4.04 o 
  -3  15   4        2.95       -4.44      4.44 o 
  -2  15   4        0.48       -2.23      4.50 o 
  -1  15   4        4.83        4.18      4.65 o 
   0  15   4        2.78        2.24      7.37 o 
   1  15   4        0.69       -1.93      2.74 o 
   2  15   4        0.76       -4.30      5.91 o 
   3  15   4        0.11        3.91      4.17 o 
  -2  16   4        0.01       -0.22      5.93 o 
  -1  16   4        0.70       -4.26      4.26 o 
   0  16   4        0.67       -2.05      3.61 o 
   1  16   4        0.09       -0.12      3.66 o 
   2  16   4        0.58        1.18      4.06 o 
   0  17   4        1.31        4.76      3.84 o 
  -7   0   5       37.20       29.86      8.20 o 
  -5   0   5        0.42        3.63      2.56 o 
  -3   0   5      340.13      399.48     12.13 o 
  -1   0   5     1198.21     1300.18     31.71 o 
   1   0   5     2662.65     2555.01     42.35 o 
   3   0   5        2.47        0.83      1.13 o 
   5   0   5       14.93       18.45      2.77 o 
  -7   1   5        1.46       -4.69      4.69 o 
  -6   1   5       17.03       10.46      7.08 o 
  -5   1   5       46.45       40.06      3.20 o 
  -4   1   5       20.79       19.71      1.83 o 
  -3   1   5       63.63       49.87      2.08 o 
  -2   1   5       33.72       43.21      6.21 o 
  -1   1   5     1029.53     1042.10     36.54 o 
   0   1   5      235.65      201.49      7.10 o 
   1   1   5        5.11        4.38      0.55 o 
   2   1   5      679.08      734.73      9.74 o 
   3   1   5      114.15      123.47      3.57 o 
   4   1   5        0.29        0.85      1.06 o 
   5   1   5        6.81        7.05      1.76 o 
   6   1   5       27.61       22.44      5.06 o 
  -7   2   5        0.06        0.79      3.94 o 
  -6   2   5       65.70       60.61      5.02 o 
  -5   2   5        1.94       -0.41      2.50 o 
  -4   2   5       31.04       27.73      2.04 o 
  -3   2   5       30.41       29.79      1.67 o 
  -2   2   5        0.54        0.91      0.66 o 
  -1   2   5     1030.63     1004.56     26.18 o 
   0   2   5      857.99      803.94     17.66 o 
   1   2   5      720.06      748.24     14.20 o 
   2   2   5      144.67      135.19      3.54 o 
   3   2   5      117.59      132.00      4.44 o 
   4   2   5       33.20       29.64      1.82 o 
   5   2   5        5.35        1.65      1.94 o 
   6   2   5        3.52       -4.32      4.32 o 
  -7   3   5        0.52       -4.40      4.40 o 
  -6   3   5       59.93       61.80      5.90 o 
  -5   3   5       30.57       28.90      2.77 o 
  -4   3   5        0.70        1.24      1.40 o 
  -3   3   5       51.92       46.07      2.21 o 
  -2   3   5      294.75      331.73      7.67 o 
  -1   3   5      223.06      207.45      5.90 o 
   0   3   5     1205.58     1263.33     17.78 o 
   1   3   5      257.16      239.87      6.20 o 
   2   3   5      237.13      249.61      4.43 o 
   3   3   5        2.71        2.59      0.99 o 
   4   3   5       15.33       13.92      1.69 o 
   5   3   5        0.68       -1.48      1.48 o 
   6   3   5        1.56       -0.64      3.80 o 
  -7   4   5       29.64       29.57      6.79 o 
  -6   4   5       17.23       18.43      4.67 o 
  -5   4   5        6.89        6.28      2.33 o 
  -4   4   5       79.26       80.80      3.46 o 
  -3   4   5       84.20       71.92      2.48 o 
  -2   4   5        0.00        1.88      0.76 o 
  -1   4   5       16.99       18.87      1.01 o 
   0   4   5      110.11      128.35      2.44 o 
   1   4   5      238.84      250.30      7.72 o 
   2   4   5        1.14        1.27      0.75 o 
   3   4   5       20.01       16.47      1.30 o 
   4   4   5       18.34       18.16      1.80 o 
   5   4   5        5.45        8.03      3.24 o 
   6   4   5        3.67       -3.90      3.90 o 
  -6   5   5        0.00        2.35      3.60 o 
  -5   5   5       30.30       26.31      3.78 o 
  -4   5   5        3.19        2.87      1.49 o 
  -3   5   5      227.38      241.94      5.06 o 
  -2   5   5      849.76      911.32     16.16 o 
  -1   5   5       18.19       17.51      1.53 o 
   0   5   5       98.02       91.82      2.81 o 
   1   5   5      281.54      270.81      4.85 o 
   2   5   5      127.93      135.52      4.67 o 
   3   5   5        4.01        2.78      1.27 o 
   4   5   5        5.42        2.27      1.94 o 
   5   5   5        0.59        1.68      2.96 o 
   6   5   5        6.68        9.95      7.21 o 
  -6   6   5       10.26        7.87      4.59 o 
  -5   6   5       11.30        9.27      1.81 o 
  -4   6   5       60.55       59.74      2.61 o 
  -3   6   5       89.41       87.33      3.59 o 
  -2   6   5       10.15        8.19      1.02 o 
  -1   6   5       48.07       60.21      1.96 o 
   0   6   5       33.76       27.08      1.35 o 
   1   6   5       34.10       34.67      1.44 o 
   2   6   5       32.20       34.97      1.70 o 
   3   6   5       65.82       69.79      2.78 o 
   4   6   5        0.74        1.48      1.50 o 
   5   6   5        7.59        6.35      4.94 o 
   6   6   5        2.38        5.05      4.97 o 
  -6   7   5        6.24        6.45      4.16 o 
  -5   7   5       60.16       60.91      3.12 o 
  -4   7   5        0.44        1.09      1.37 o 
  -3   7   5       39.33       37.82      2.27 o 
  -2   7   5      309.20      353.79      9.19 o 
  -1   7   5      122.80      119.65      4.11 o 
   0   7   5       12.81       13.39      1.24 o 
   1   7   5        9.86       11.08      1.18 o 
   2   7   5        9.15        6.96      1.08 o 
   3   7   5       32.56       27.53      2.08 o 
   4   7   5       15.68       12.93      1.90 o 
   5   7   5        8.75        9.10      4.47 o 
   6   7   5        3.11       10.43      5.40 o 
  -6   8   5        0.02        2.54      4.69 o 
  -5   8   5       12.03        9.57      4.01 o 
  -4   8   5        3.40        3.17      1.64 o 
  -3   8   5       23.09       22.44      4.33 o 
  -2   8   5      158.24      158.82      4.90 o 
  -1   8   5       10.03        8.14      1.67 o 
   0   8   5        2.19        3.08      0.95 o 
   1   8   5        0.00        1.37      1.12 o 
   2   8   5       16.79       12.26      1.22 o 
   3   8   5       25.51       30.76      2.91 o 
   4   8   5        9.68        9.58      2.49 o 
   5   8   5       13.44        8.72      3.93 o 
  -6   9   5        5.23        5.16      5.06 o 
  -5   9   5       11.82        9.55      5.69 o 
  -4   9   5      168.12      164.74      6.47 o 
  -3   9   5        0.90        1.94      1.74 o 
  -2   9   5       63.35       62.94      3.69 o 
  -1   9   5       31.32       37.56      2.81 o 
   0   9   5      318.66      346.49     10.47 o 
   1   9   5        5.31        5.66      1.21 o 
   2   9   5        3.87        2.93      1.82 o 
   3   9   5        0.51        1.49      1.67 o 
   4   9   5       24.45       25.88      3.97 o 
   5   9   5       15.25        3.54      4.29 o 
  -5  10   5       16.16       14.79      4.01 o 
  -4  10   5        8.54        7.88      2.91 o 
  -3  10   5        0.78        0.70      2.58 o 
  -2  10   5        0.43       -0.64      1.61 o 
  -1  10   5       65.55       61.33      3.13 o 
   0  10   5       58.85       66.38      3.06 o 
   1  10   5       30.52       36.86      2.42 o 
   2  10   5        2.63        1.53      1.83 o 
   3  10   5        5.40        6.12      2.68 o 
   4  10   5        9.96        9.83      3.19 o 
   5  10   5        3.92        5.85      3.90 o 
  -5  11   5        0.67       -2.98      4.78 o 
  -4  11   5        0.17       -0.29      3.56 o 
  -3  11   5       18.14       10.83      3.01 o 
  -2  11   5        0.26        0.44      1.75 o 
  -1  11   5        3.59        3.03      1.97 o 
   0  11   5        7.73       10.32      1.87 o 
   1  11   5        0.53       -0.50      1.45 o 
   2  11   5       92.45       95.21      4.80 o 
   3  11   5       28.45       24.26      3.62 o 
   4  11   5       13.88       16.38      3.76 o 
   5  11   5        0.66       -3.03      3.62 o 
  -5  12   5       19.91       10.09      6.28 o 
  -4  12   5        3.23        6.83      3.74 o 
  -3  12   5      111.38      115.26      8.66 o 
  -2  12   5        7.20        4.31      2.59 o 
  -1  12   5       10.94        6.94      1.97 o 
   0  12   5       14.20       10.65      2.04 o 
   1  12   5        9.56       13.71      2.41 o 
   2  12   5        0.08        1.51      2.22 o 
   3  12   5       28.41       28.28      3.84 o 
   4  12   5        2.41       11.40      4.54 o 
  -4  13   5        4.61        7.17      4.44 o 
  -3  13   5        2.35        3.96      3.91 o 
  -2  13   5        1.73       10.19      3.17 o 
  -1  13   5        3.82        4.18      2.24 o 
   0  13   5        7.29        2.31      2.45 o 
   1  13   5        2.81        3.70      4.43 o 
   2  13   5        3.83        2.43      2.71 o 
   3  13   5        0.09       -0.41      3.46 o 
   4  13   5        1.57        9.77      4.30 o 
  -4  14   5        1.18        2.35     12.34 o 
  -3  14   5        3.32       -1.31      5.54 o 
  -2  14   5       21.44       29.36      3.41 o 
  -1  14   5        0.01        3.36      3.48 o 
   0  14   5        1.46       -3.40      3.40 o 
   1  14   5        4.64       13.29      3.64 o 
   2  14   5       31.24       30.81      4.40 o 
   3  14   5        0.87        2.86      3.57 o 
  -3  15   5        1.46       -2.54      5.70 o 
  -2  15   5        2.07       -5.08      5.08 o 
  -1  15   5        0.44        5.43      3.67 o 
   0  15   5        3.55        1.74      3.62 o 
   1  15   5        0.76       -1.98      3.66 o 
   2  15   5        0.06       -0.71      5.89 o 
  -2  16   5        0.01       -1.41      6.41 o 
  -1  16   5        0.00        4.69      6.50 o 
   0  16   5        2.49        2.18      3.85 o 
   1  16   5        0.11        1.48      3.67 o 
  -6   0   6       52.21       51.61      9.21 o 
  -4   0   6      474.34      520.05     32.34 o 
  -2   0   6       12.30       19.90      1.52 o 
   0   0   6      983.07      971.79     45.61 o 
   2   0   6      338.51      344.22     11.76 o 
   4   0   6        2.75        2.89      1.57 o 
   6   0   6       16.12        9.77      9.34 o 
  -7   1   6        0.24       -0.66      4.15 o 
  -6   1   6       51.69       57.68      5.79 o 
  -5   1   6        7.60        5.62      2.32 o 
  -4   1   6       58.24       58.86      3.44 o 
  -3   1   6      132.54      122.58      3.63 o 
  -2   1   6      693.86      732.30     14.48 o 
  -1   1   6     2462.67     2505.08    132.53 o 
   0   1   6     3092.00     3000.97     77.97 o 
   1   1   6        1.54        0.86      0.44 o 
   2   1   6       25.98       24.91      1.02 o 
   3   1   6       16.61       14.38      1.15 o 
   4   1   6        0.66        1.44      1.20 o 
   5   1   6       16.84       17.12      2.34 o 
   6   1   6        2.75       -2.55      6.46 o 
  -7   2   6        6.82        1.80      5.10 o 
  -6   2   6       10.97        7.83      4.39 o 
  -5   2   6      168.08      189.59      9.53 o 
  -4   2   6        9.51        9.88      1.66 o 
  -3   2   6        8.11        9.62      1.11 o 
  -2   2   6        0.40        1.23      0.65 o 
  -1   2   6       22.65       25.32      0.88 o 
   0   2   6      294.22      269.35      8.73 o 
   1   2   6       18.16       18.70      0.80 o 
   2   2   6      136.10      149.70      2.83 o 
   3   2   6        0.05       -0.88      0.88 o 
   4   2   6       19.23       22.26      1.82 o 
   5   2   6       29.52       22.53      2.34 o 
   6   2   6        8.36        1.55      4.64 o 
  -7   3   6        1.23       -4.70      4.70 o 
  -6   3   6        9.68       17.57      3.06 o 
  -5   3   6       70.75       65.74      3.69 o 
  -4   3   6       45.75       38.05      2.66 o 
  -3   3   6      331.21      320.75      9.70 o 
  -2   3   6      161.96      151.65      9.09 o 
  -1   3   6     2059.14     2398.58     57.32 o 
   0   3   6       93.94       90.41      2.57 o 
   1   3   6        0.53        0.85      0.52 o 
   2   3   6      174.68      167.50      3.16 o 
   3   3   6        9.40        7.65      1.36 o 
   4   3   6        5.92        2.84      1.74 o 
   5   3   6        4.98        1.01      6.74 o 
   6   3   6       14.64       19.02      6.24 o 
  -6   4   6        0.39       -0.31      2.43 o 
  -5   4   6       21.01       19.50      1.98 o 
  -4   4   6       30.44       30.36      2.29 o 
  -3   4   6       62.57       60.50      4.85 o 
  -2   4   6      466.74      509.19     10.85 o 
  -1   4   6      167.48      185.76      4.79 o 
   0   4   6      312.13      310.59      7.38 o 
   1   4   6      430.88      481.48     10.23 o 
   2   4   6      102.10       80.19      3.00 o 
   3   4   6        0.85       -0.17      1.11 o 
   4   4   6        0.00        0.23      1.45 o 
   5   4   6       12.27       15.83      4.96 o 
   6   4   6        0.72       -0.78      5.25 o 
  -6   5   6       41.77       33.62      4.14 o 
  -5   5   6       19.67       15.30      2.37 o 
  -4   5   6        2.09        2.30      1.25 o 
  -3   5   6       18.47       19.22      1.36 o 
  -2   5   6       66.17       72.32      3.06 o 
  -1   5   6        5.85        4.79      0.95 o 
   0   5   6       26.91       21.37      1.22 o 
   1   5   6      289.78      293.04      7.27 o 
   2   5   6        1.00        0.60      0.81 o 
   3   5   6        0.06       -0.93      1.10 o 
   4   5   6       94.06       93.03      4.68 o 
   5   5   6       38.85       30.73      5.62 o 
   6   5   6        2.12        0.67      4.74 o 
  -6   6   6        2.29        7.19      4.85 o 
  -5   6   6       16.15        8.33      1.94 o 
  -4   6   6      121.66      111.53      3.61 o 
  -3   6   6        6.38        7.74      1.11 o 
  -2   6   6        3.70        2.58      1.13 o 
  -1   6   6      442.28      456.20     11.81 o 
   0   6   6       12.98       16.32      1.18 o 
   1   6   6      105.48      107.58      2.68 o 
   2   6   6       44.49       38.97      1.64 o 
   3   6   6        6.33        8.29      1.29 o 
   4   6   6        0.18        0.82      1.57 o 
   5   6   6        0.27       -0.11      4.09 o 
   6   6   6        0.52        1.18      4.78 o 
  -6   7   6        0.14       -3.75      4.57 o 
  -5   7   6        0.18       -0.99      1.62 o 
  -4   7   6       70.39       84.00      3.11 o 
  -3   7   6        0.01       -0.18      1.19 o 
  -2   7   6      165.71      177.03      4.89 o 
  -1   7   6       55.52       51.75      2.24 o 
   0   7   6        1.22        2.67      0.79 o 
   1   7   6      218.04      206.60      5.92 o 
   2   7   6       63.64       68.59      2.53 o 
   3   7   6       42.39       29.71      2.88 o 
   4   7   6       16.41       14.83      3.71 o 
   5   7   6        1.75       -4.21      4.21 o 
  -6   8   6        0.59       -4.45      4.45 o 
  -5   8   6        0.01        7.48      2.64 o 
  -4   8   6        3.55        1.79      2.03 o 
  -3   8   6      131.64      125.21      4.27 o 
  -2   8   6       98.36       98.77      3.53 o 
  -1   8   6       35.57       32.09      2.21 o 
   0   8   6        0.05       -1.03      1.03 o 
   1   8   6       22.48       17.92      1.40 o 
   2   8   6        0.56        4.06      1.14 o 
   3   8   6      108.93       98.59      3.75 o 
   4   8   6       33.89       27.53      3.68 o 
   5   8   6        0.03        1.21      9.11 o 
  -6   9   6        0.21        1.47      4.53 o 
  -5   9   6       20.08       18.04      3.70 o 
  -4   9   6       13.67       14.97      2.58 o 
  -3   9   6       74.71       85.53      4.08 o 
  -2   9   6        0.43        0.36      1.33 o 
  -1   9   6       47.82       52.19      3.48 o 
   0   9   6        7.70        7.10      1.19 o 
   1   9   6        7.06       10.17      1.38 o 
   2   9   6       38.34       30.00      1.79 o 
   3   9   6       39.66       33.36      2.61 o 
   4   9   6        2.07        3.57      3.02 o 
   5   9   6        0.07        5.08      6.63 o 
  -5  10   6        5.82       11.19      6.27 o 
  -4  10   6       42.86       38.91      5.57 o 
  -3  10   6       56.12       45.92      4.15 o 
  -2  10   6       27.68       24.59      2.72 o 
  -1  10   6       16.99       21.25      1.86 o 
   0  10   6       25.73       27.13      1.83 o 
   1  10   6       30.11       19.68      2.31 o 
   2  10   6      125.71      123.78      6.57 o 
   3  10   6       39.98       41.15      3.20 o 
   4  10   6        7.18        1.62      3.23 o 
   5  10   6        0.28       -0.93      4.39 o 
  -5  11   6        4.96       -1.34      3.75 o 
  -4  11   6        0.03        2.08      4.24 o 
  -3  11   6        4.03        6.96      2.57 o 
  -2  11   6       93.43       88.93      4.44 o 
  -1  11   6        1.17        0.88      1.66 o 
   0  11   6        6.73        6.37      1.44 o 
   1  11   6        0.18        2.75      1.80 o 
   2  11   6        1.05        1.11      2.02 o 
   3  11   6        1.77        4.37      2.64 o 
   4  11   6        2.52       -2.03      3.25 o 
  -4  12   6       28.40       37.57      5.18 o 
  -3  12   6       34.68       40.31      4.58 o 
  -2  12   6        0.00        0.34      2.63 o 
  -1  12   6        0.17        2.13      1.89 o 
   0  12   6        3.58        3.98      1.36 o 
   1  12   6       26.60       33.53      2.83 o 
   2  12   6       11.01        6.96      2.26 o 
   3  12   6       23.65       23.39      5.24 o 
   4  12   6        1.87        4.58      3.75 o 
  -4  13   6        0.09       -1.09      3.53 o 
  -3  13   6       40.75       29.51      5.91 o 
  -2  13   6       10.95        8.69      2.84 o 
  -1  13   6        1.69        3.14      2.31 o 
   0  13   6       10.56       10.80      2.06 o 
   1  13   6       50.72       47.71      3.55 o 
   2  13   6        3.66        1.77      3.29 o 
   3  13   6        6.15        1.85      3.08 o 
  -3  14   6       33.86       23.55      7.09 o 
  -2  14   6        0.04        2.12      4.30 o 
  -1  14   6        7.00       12.95      4.20 o 
   0  14   6        5.05        7.76      2.94 o 
   1  14   6       19.54       26.19      3.82 o 
   2  14   6        0.00        4.95      4.97 o 
   3  14   6        2.94        2.02      3.17 o 
  -3  15   6        3.13        2.90      8.94 o 
  -2  15   6        0.04       -3.73      3.73 o 
  -1  15   6       26.01       27.76      6.20 o 
   0  15   6        4.76       -0.43      3.44 o 
   1  15   6        7.47        5.24      3.79 o 
   2  15   6        8.75       14.33      5.62 o 
  -1  16   6        3.89        0.96      4.30 o 
   0  16   6        4.79       14.77      4.44 o 
   1  16   6        0.29        2.58      5.34 o 
  -5   0   7      101.18      133.60     16.84 o 
  -3   0   7       38.59       29.68      2.22 o 
  -1   0   7      750.79      749.23     28.40 o 
   1   0   7      336.36      324.23     11.83 o 
   3   0   7        0.01        0.34      1.51 o 
   5   0   7        2.12       -1.98      3.54 o 
  -6   1   7        5.81        5.28      3.83 o 
  -5   1   7        5.09        4.38      2.04 o 
  -4   1   7       14.49       14.94      1.63 o 
  -3   1   7        2.00        0.84      0.73 o 
  -2   1   7       64.03       63.50      2.55 o 
  -1   1   7       26.66       31.15      2.32 o 
   0   1   7      888.02      915.57     23.11 o 
   1   1   7      291.96      305.86      6.56 o 
   2   1   7      116.77      130.35      2.82 o 
   3   1   7       10.90        9.98      1.28 o 
   4   1   7        2.83        1.41      1.35 o 
   5   1   7       46.62       35.59      6.39 o 
   6   1   7       23.41       23.46      5.95 o 
  -6   2   7        6.32        1.61      3.30 o 
  -5   2   7       62.34       60.83      3.68 o 
  -4   2   7        6.93        5.25      1.36 o 
  -3   2   7       81.19       72.86      2.93 o 
  -2   2   7       58.59       52.98      1.99 o 
  -1   2   7      157.31      164.25      5.26 o 
   0   2   7      987.82      991.57     30.58 o 
   1   2   7       47.13       45.70      1.38 o 
   2   2   7        1.83        1.83      0.78 o 
   3   2   7       15.71       12.39      1.18 o 
   4   2   7        0.85        1.11      1.36 o 
   5   2   7       22.78       16.67      3.96 o 
   6   2   7        0.06       -0.73      4.13 o 
  -6   3   7       10.74       11.69      2.68 o 
  -5   3   7        1.86       -1.90      1.90 o 
  -4   3   7        0.28       -0.09      1.21 o 
  -3   3   7        4.82        6.09      1.26 o 
  -2   3   7       10.74       12.48      1.06 o 
  -1   3   7      264.79      266.71      7.46 o 
   0   3   7      390.63      407.62      8.77 o 
   1   3   7      793.76      831.08     17.26 o 
   2   3   7       22.49       21.01      1.13 o 
   3   3   7       54.38       57.42      2.61 o 
   4   3   7       26.15       24.67      2.05 o 
   5   3   7        6.83       12.08      3.13 o 
   6   3   7       12.85        8.74      4.78 o 
  -6   4   7        1.24        3.18      5.23 o 
  -5   4   7        7.03        1.99      2.29 o 
  -4   4   7      172.47      191.30      5.94 o 
  -3   4   7       20.09       21.22      2.50 o 
  -2   4   7      536.57      593.00     15.64 o 
  -1   4   7       28.63       30.11      1.46 o 
   0   4   7      177.70      194.03      5.45 o 
   1   4   7        0.67        1.26      0.74 o 
   2   4   7       25.17       23.39      1.26 o 
   3   4   7        2.06        1.16      1.07 o 
   4   4   7      206.03      210.20      8.80 o 
   5   4   7       11.05        4.53      6.26 o 
   6   4   7        7.14       12.27      5.61 o 
  -6   5   7        0.88        1.31      3.22 o 
  -5   5   7        8.37        8.82      1.81 o 
  -4   5   7        9.12        7.61      1.32 o 
  -3   5   7       58.47       57.92      2.03 o 
  -2   5   7        0.66        0.57      1.09 o 
  -1   5   7        1.39        1.00      0.83 o 
   0   5   7      186.60      218.15      5.10 o 
   1   5   7      718.99      736.20     21.52 o 
   2   5   7       31.63       28.26      1.59 o 
   3   5   7        3.52        2.08      1.46 o 
   4   5   7        4.18        4.03      1.92 o 
   5   5   7        0.49       -3.15      3.15 o 
  -6   6   7        1.65        6.31      4.00 o 
  -5   6   7        6.22        5.59      2.54 o 
  -4   6   7       46.36       52.95      2.41 o 
  -3   6   7       11.47        8.70      1.46 o 
  -2   6   7       56.37       52.77      2.49 o 
  -1   6   7      352.21      378.76     10.04 o 
   0   6   7       24.80       27.07      1.57 o 
   1   6   7        1.96        1.74      1.00 o 
   2   6   7        5.25        2.95      0.88 o 
   3   6   7      248.42      246.90      6.17 o 
   4   6   7        3.68        2.60      1.86 o 
   5   6   7       53.76       58.59      6.86 o 
  -6   7   7        9.87       21.66      5.22 o 
  -5   7   7       66.58       73.29      6.04 o 
  -4   7   7        2.80        1.58      1.11 o 
  -3   7   7       80.81       82.33      3.30 o 
  -2   7   7       28.68       27.53      1.68 o 
  -1   7   7      133.27      137.02      5.71 o 
   0   7   7      128.26      128.69      4.12 o 
   1   7   7        4.82        4.58      1.08 o 
   2   7   7       56.58       57.29      2.10 o 
   3   7   7       58.14       62.61      2.75 o 
   4   7   7       18.39       14.49      3.15 o 
   5   7   7        0.25        5.40      3.82 o 
  -6   8   7       21.90       33.40     13.24 o 
  -5   8   7       23.29       22.84      3.81 o 
  -4   8   7       36.05       37.28      3.32 o 
  -3   8   7        4.52        2.55      1.44 o 
  -2   8   7       50.10       52.29      2.54 o 
  -1   8   7       26.38       24.91      1.80 o 
   0   8   7       47.88       46.03      2.66 o 
   1   8   7       31.05       24.81      1.63 o 
   2   8   7      177.45      204.00      6.55 o 
   3   8   7       33.37       28.53      3.39 o 
   4   8   7       56.62       54.96      5.01 o 
   5   8   7        0.41        4.76      3.41 o 
  -5   9   7        0.16       -2.28      3.53 o 
  -4   9   7        3.64        6.18      2.56 o 
  -3   9   7       91.67       83.86      4.63 o 
  -2   9   7        1.82        0.84      1.42 o 
  -1   9   7        0.17        1.13      1.42 o 
   0   9   7        0.45        1.11      0.92 o 
   1   9   7       27.87       28.90      2.03 o 
   2   9   7      154.04      150.05      5.84 o 
   3   9   7       20.39       17.09      2.02 o 
   4   9   7        6.75        6.57      3.26 o 
   5   9   7        2.88       11.61      5.21 o 
  -5  10   7       32.30       31.56      4.78 o 
  -4  10   7       29.15       23.25      3.53 o 
  -3  10   7       12.08        8.65      2.34 o 
  -2  10   7       40.88       38.12      2.90 o 
  -1  10   7       42.08       43.64      2.62 o 
   0  10   7        1.13       -1.12      1.12 o 
   1  10   7       18.48       20.87      2.39 o 
   2  10   7       10.02        3.28      1.82 o 
   3  10   7       44.18       43.81      3.89 o 
   4  10   7        4.79        2.29      4.33 o 
  -5  11   7       10.87       10.58      3.87 o 
  -4  11   7        0.97        2.92      3.70 o 
  -3  11   7       22.94       22.26      4.70 o 
  -2  11   7        0.20       -2.51      2.51 o 
  -1  11   7        6.41       12.65      2.11 o 
   0  11   7       30.08       32.88      3.01 o 
   1  11   7       59.07       57.60      3.07 o 
   2  11   7       70.86       65.55      3.50 o 
   3  11   7       19.76       16.77      3.26 o 
   4  11   7        0.09       -2.97      3.63 o 
  -4  12   7        0.26        4.43      7.10 o 
  -3  12   7        3.27        2.73      2.87 o 
  -2  12   7       15.36        7.87      3.11 o 
  -1  12   7        8.48        6.16      2.08 o 
   0  12   7       10.19       12.82      2.08 o 
   1  12   7        9.84       10.11      2.21 o 
   2  12   7        1.61        0.18      1.88 o 
   3  12   7        0.58        1.60      2.89 o 
   4  12   7        6.92       -3.93      8.56 o 
  -4  13   7        5.40       -2.48      5.25 o 
  -3  13   7        3.78        6.60      6.20 o 
  -2  13   7        5.26       10.03      3.61 o 
  -1  13   7       12.09       20.60      3.95 o 
   0  13   7        2.22        3.15      2.78 o 
   1  13   7       38.04       30.30      3.19 o 
   2  13   7       66.52       58.93      6.29 o 
   3  13   7       20.28       13.41      4.94 o 
  -3  14   7        2.29       -1.03      7.00 o 
  -2  14   7        0.24        1.99      3.87 o 
  -1  14   7        2.88        4.03      3.88 o 
   0  14   7        0.33        1.53      3.42 o 
   1  14   7       11.89       13.41      4.47 o 
   2  14   7        1.96        5.31      4.74 o 
  -2  15   7        4.85       10.44      5.74 o 
  -1  15   7        1.34        2.06      4.94 o 
   0  15   7        2.06       -1.02      4.46 o 
   1  15   7        5.59        4.87      3.45 o 
  -6   0   8        2.65        4.47      4.24 o 
  -4   0   8      448.59      483.47     43.60 o 
  -2   0   8        1.99        1.51      0.81 o 
   0   0   8       69.20       63.07      3.99 o 
   2   0   8       29.19       25.30      1.74 o 
   4   0   8      100.07       88.98      8.03 o 
   6   0   8        8.36        9.23      7.03 o 
  -6   1   8        0.77       -0.98      7.05 o 
  -5   1   8       68.13       83.18      5.50 o 
  -4   1   8       75.20       86.18      3.48 o 
  -3   1   8      174.18      177.71      8.23 o 
  -2   1   8      309.20      293.78      9.02 o 
  -1   1   8      286.43      240.44      8.12 o 
   0   1   8      208.46      179.68      6.04 o 
   1   1   8       70.79       74.77      2.34 o 
   2   1   8       83.74       86.35      3.25 o 
   3   1   8      196.46      204.84      9.07 o 
   4   1   8      143.38      160.80     10.67 o 
   5   1   8        4.57        5.73      3.19 o 
   6   1   8        0.64       -4.17      6.41 o 
  -6   2   8        3.05       -2.28      2.79 o 
  -5   2   8       63.49       65.59      6.15 o 
  -4   2   8      436.45      496.60     22.09 o 
  -3   2   8       86.41       91.68      5.11 o 
  -2   2   8      618.63      647.75     15.73 o 
  -1   2   8       92.18       93.32      4.83 o 
   0   2   8        4.12        5.39      0.64 o 
   1   2   8       73.00       69.19      2.50 o 
   2   2   8       14.60       16.36      1.08 o 
   3   2   8      156.62      171.09      4.44 o 
   4   2   8       75.38       74.48      5.26 o 
   5   2   8        0.00        5.99      3.24 o 
  -6   3   8        5.13        6.47      3.85 o 
  -5   3   8       14.10       10.30      2.24 o 
  -4   3   8      153.37      168.65      6.66 o 
  -3   3   8      374.43      399.99     11.55 o 
  -2   3   8        6.72        4.41      0.76 o 
  -1   3   8       11.04       11.26      0.99 o 
   0   3   8      268.12      264.89     10.52 o 
   1   3   8       94.12       88.46      1.89 o 
   2   3   8       24.04       20.68      1.24 o 
   3   3   8        2.23        0.15      1.09 o 
   4   3   8        0.00        0.85      1.47 o 
   5   3   8       79.54       76.10      7.30 o 
  -6   4   8        0.75        2.37      2.79 o 
  -5   4   8       51.26       56.00      4.27 o 
  -4   4   8       59.78       56.41      3.34 o 
  -3   4   8      722.02      844.27     16.49 o 
  -2   4   8       85.07       86.07      2.46 o 
  -1   4   8       38.79       50.66      2.42 o 
   0   4   8        0.85        0.64      0.60 o 
   1   4   8       11.01        9.67      1.26 o 
   2   4   8      148.19      148.18      4.27 o 
   3   4   8       21.38       25.18      1.67 o 
   4   4   8       10.11        7.87      2.14 o 
   5   4   8       23.31       19.97      4.55 o 
  -6   5   8       74.11       80.92      5.94 o 
  -5   5   8      145.12      138.91      6.30 o 
  -4   5   8        1.29       -0.11      1.33 o 
  -3   5   8       46.49       53.82      2.44 o 
  -2   5   8        4.54        2.95      1.39 o 
  -1   5   8        1.70        1.90      0.83 o 
   0   5   8       32.49       29.37      1.32 o 
   1   5   8      610.69      646.64     11.15 o 
   2   5   8       28.79       29.07      1.45 o 
   3   5   8       28.56       18.80      1.56 o 
   4   5   8        2.69        3.82      3.34 o 
   5   5   8       30.66       25.47      7.04 o 
  -6   6   8        0.64        3.10      4.02 o 
  -5   6   8       53.64       61.80      4.43 o 
  -4   6   8      223.12      254.19      6.39 o 
  -3   6   8       72.37       74.82      3.73 o 
  -2   6   8       70.80       89.47      2.98 o 
  -1   6   8       27.11       29.19      1.52 o 
   0   6   8        0.04       -0.53      0.74 o 
   1   6   8        0.12       -0.10      0.98 o 
   2   6   8       18.07       19.28      1.39 o 
   3   6   8       65.84       75.66      3.06 o 
   4   6   8        6.72        8.49      2.53 o 
   5   6   8       11.87       15.61      5.14 o 
  -6   7   8        0.05        0.70      5.04 o 
  -5   7   8      129.25      118.50      6.33 o 
  -4   7   8       18.70       21.16      3.12 o 
  -3   7   8        9.03       10.16      1.63 o 
  -2   7   8       52.22       57.34      2.68 o 
  -1   7   8        5.15        4.85      1.12 o 
   0   7   8      516.64      561.97     16.69 o 
   1   7   8        2.69        3.03      0.92 o 
   2   7   8       55.39       58.08      2.26 o 
   3   7   8        8.85        6.03      1.98 o 
   4   7   8       21.09        7.55      7.88 o 
   5   7   8        0.71        0.00      4.03 o 
  -5   8   8       73.47       72.02      5.16 o 
  -4   8   8        2.49       -0.14      1.64 o 
  -3   8   8       52.14       45.03      3.31 o 
  -2   8   8       25.53       20.45      1.85 o 
  -1   8   8        1.35        0.29      1.10 o 
   0   8   8       18.20       18.56      1.32 o 
   1   8   8        0.01        0.20      1.10 o 
   2   8   8       25.78       20.02      1.63 o 
   3   8   8       29.89       29.54      2.02 o 
   4   8   8        3.30        6.78      3.15 o 
   5   8   8        3.37       -1.72      4.26 o 
  -5   9   8        7.56        6.24      2.82 o 
  -4   9   8       51.66       45.97      4.00 o 
  -3   9   8        1.15        4.20      2.06 o 
  -2   9   8        2.36        5.24      1.74 o 
  -1   9   8      127.69      144.17      4.56 o 
   0   9   8       14.47       18.92      1.74 o 
   1   9   8      131.52      153.43      4.31 o 
   2   9   8        4.18        4.61      1.50 o 
   3   9   8        1.67       -0.31      1.44 o 
   4   9   8        0.01       -1.28      4.56 o 
  -5  10   8       41.87       48.25      5.72 o 
  -4  10   8       30.49       35.69      4.40 o 
  -3  10   8        0.46        4.36      2.88 o 
  -2  10   8        2.39        1.20      1.58 o 
  -1  10   8      147.26      158.83      6.82 o 
   0  10   8       15.51       15.22      2.15 o 
   1  10   8        6.19        9.55      1.63 o 
   2  10   8        2.50        1.33      1.38 o 
   3  10   8       24.87       24.56      3.25 o 
   4  10   8        6.10        5.35      4.27 o 
  -4  11   8        4.45        4.66      3.22 o 
  -3  11   8        3.62        5.02      2.63 o 
  -2  11   8       37.85       32.71      2.68 o 
  -1  11   8        1.55       -1.35      2.09 o 
   0  11   8       40.45       35.86      3.41 o 
   1  11   8        2.62        1.24      1.95 o 
   2  11   8       19.92       15.04      2.20 o 
   3  11   8        0.13       -1.03      2.85 o 
   4  11   8        0.89       -3.41      3.41 o 
  -4  12   8        0.19        9.25      3.66 o 
  -3  12   8       13.29       14.28      4.76 o 
  -2  12   8        2.45        3.11      2.36 o 
  -1  12   8        2.02       -2.18      2.18 o 
   0  12   8      151.64      159.68      5.69 o 
   1  12   8        2.88        1.44      1.96 o 
   2  12   8       63.75       55.68      3.43 o 
   3  12   8        7.56       13.03      3.98 o 
  -3  13   8        0.52       -6.17      6.17 o 
  -2  13   8       44.64       46.27      8.60 o 
  -1  13   8       45.32       40.88      6.74 o 
   0  13   8        0.26        2.06      3.05 o 
   1  13   8       10.67        5.97      4.31 o 
   2  13   8        0.56       -0.88      3.05 o 
   3  13   8        7.78       -0.33      4.51 o 
  -3  14   8        1.29        2.86      4.77 o 
  -2  14   8       46.73       58.11      6.00 o 
  -1  14   8       12.99       12.61      8.84 o 
   0  14   8        0.71        0.34      3.73 o 
   1  14   8        0.62       -0.09      3.94 o 
   2  14   8        1.35        2.92      6.45 o 
  -1  15   8       58.13       63.01      7.04 o 
   0  15   8        1.75        1.66      3.65 o 
  -5   0   9       14.05        8.45      8.38 o 
  -3   0   9        7.64       10.06      2.32 o 
  -1   0   9       19.12       13.73      2.49 o 
   1   0   9        0.09        0.35      0.87 o 
   3   0   9       16.80       12.15      1.98 o 
   5   0   9      102.95      129.27     14.39 o 
  -6   1   9        1.18        1.81      5.14 o 
  -5   1   9       37.32       33.54      3.41 o 
  -4   1   9      946.05     1068.88     43.59 o 
  -3   1   9     1132.97     1235.68     40.63 o 
  -2   1   9      187.88      188.39      5.89 o 
  -1   1   9        9.43        7.40      1.46 o 
   0   1   9       89.41       75.45      3.19 o 
   1   1   9      734.39      777.77     21.57 o 
   2   1   9     1003.24     1170.23     27.81 o 
   3   1   9       49.59       47.71      2.54 o 
   4   1   9        1.01       -1.43      1.70 o 
   5   1   9        0.29       -4.77      4.77 o 
  -6   2   9        1.90       -3.66      4.66 o 
  -5   2   9        5.62        6.19      2.02 o 
  -4   2   9      101.46      112.95      6.04 o 
  -3   2   9      120.21      135.13      4.25 o 
  -2   2   9       15.61       14.18      1.14 o 
  -1   2   9       25.46       20.38      0.87 o 
   0   2   9      245.13      257.17      8.88 o 
   1   2   9       11.91       11.06      1.10 o 
   2   2   9      167.52      173.61      6.80 o 
   3   2   9        7.07        9.35      1.36 o 
   4   2   9       99.86      116.22      7.41 o 
   5   2   9        1.53       -3.11      3.74 o 
  -6   3   9        0.29        1.02      2.63 o 
  -5   3   9        1.17        2.79      2.09 o 
  -4   3   9      358.80      398.16     14.59 o 
  -3   3   9        0.97        0.94      0.81 o 
  -2   3   9      236.02      265.67      8.71 o 
  -1   3   9      386.31      395.58     10.90 o 
   0   3   9      284.68      274.21      9.11 o 
   1   3   9      224.42      234.45      6.53 o 
   2   3   9      540.75      635.37     16.01 o 
   3   3   9       27.60       35.00      2.27 o 
   4   3   9        3.20        1.57      1.90 o 
   5   3   9        3.42        7.34      4.22 o 
  -6   4   9        0.88       -0.80      5.73 o 
  -5   4   9      108.04      106.57      6.15 o 
  -4   4   9       23.47       22.53      2.62 o 
  -3   4   9      299.81      352.93      9.55 o 
  -2   4   9      385.37      440.89     13.93 o 
  -1   4   9       35.20       35.48      1.91 o 
   0   4   9        5.55        5.23      0.60 o 
   1   4   9      635.91      688.73     15.83 o 
   2   4   9        5.18        3.40      0.91 o 
   3   4   9       37.95       50.66      2.53 o 
   4   4   9       44.17       46.51      3.37 o 
   5   4   9        0.03        4.90      6.78 o 
  -6   5   9        0.42        0.93      3.48 o 
  -5   5   9        9.84       11.49      2.60 o 
  -4   5   9        0.23        1.62      1.52 o 
  -3   5   9      223.08      236.45      7.32 o 
  -2   5   9      592.97      692.71     19.36 o 
  -1   5   9        3.10        3.97      0.65 o 
   0   5   9        0.35       -0.16      0.64 o 
   1   5   9      710.54      742.65     22.04 o 
   2   5   9       96.50       97.08      2.96 o 
   3   5   9        0.00       -0.93      1.41 o 
   4   5   9        5.62        9.38      2.76 o 
   5   5   9       13.54       14.15      4.66 o 
  -6   6   9        1.21        1.02      4.18 o 
  -5   6   9        1.42        5.18      2.60 o 
  -4   6   9       85.57       92.71      7.32 o 
  -3   6   9      162.80      189.69      5.51 o 
  -2   6   9      109.46      115.96      5.56 o 
  -1   6   9     1008.58     1155.70     31.96 o 
   0   6   9       74.07       73.50      2.51 o 
   1   6   9        0.94        0.91      0.77 o 
   2   6   9        4.70        2.56      1.10 o 
   3   6   9       81.64       87.55      3.71 o 
   4   6   9        0.16       -0.45      2.81 o 
   5   6   9        8.24       14.36      6.18 o 
  -5   7   9       11.61       10.38      3.07 o 
  -4   7   9        4.97        1.27      1.89 o 
  -3   7   9       30.07       26.69      2.68 o 
  -2   7   9       24.74       38.44      2.51 o 
  -1   7   9       14.29       13.67      1.30 o 
   0   7   9       17.39       16.85      1.44 o 
   1   7   9        1.45        1.44      0.87 o 
   2   7   9        3.91        4.16      1.39 o 
   3   7   9       61.80       64.85      3.26 o 
   4   7   9        0.00        0.57      3.17 o 
  -5   8   9       81.50       89.72      6.34 o 
  -4   8   9        0.04        2.21      2.59 o 
  -3   8   9       27.91       25.10      2.75 o 
  -2   8   9      559.03      687.08     20.37 o 
  -1   8   9       73.78       80.66      3.05 o 
   0   8   9      705.05      774.00     20.65 o 
   1   8   9      195.87      213.75      5.97 o 
   2   8   9        6.05        5.06      1.38 o 
   3   8   9       28.95       30.19      2.20 o 
   4   8   9       43.94       52.40      4.94 o 
  -5   9   9        5.22        1.62      3.32 o 
  -4   9   9        1.36        2.22      3.02 o 
  -3   9   9        1.16        5.07      2.03 o 
  -2   9   9       82.52       91.99      5.34 o 
  -1   9   9        0.51        0.32      1.44 o 
   0   9   9      233.10      265.84      8.15 o 
   1   9   9       75.73       76.04      3.51 o 
   2   9   9        1.14       -1.21      1.41 o 
   3   9   9       12.73       14.17      3.17 o 
   4   9   9        4.53        4.42      3.19 o 
  -4  10   9       25.43       35.27      4.98 o 
  -3  10   9        2.35        0.98      1.99 o 
  -2  10   9       19.58       22.83      3.11 o 
  -1  10   9      411.12      489.00     13.31 o 
   0  10   9        0.85       -0.80      1.69 o 
   1  10   9       15.23        9.31      2.16 o 
   2  10   9       18.51       14.61      2.20 o 
   3  10   9        5.35        5.29      3.16 o 
   4  10   9       11.09       14.21      5.69 o 
  -4  11   9        2.31        3.37      3.86 o 
  -3  11   9        4.49       -0.43      3.39 o 
  -2  11   9        5.55        3.93      2.58 o 
  -1  11   9        0.62       -1.70      1.70 o 
   0  11   9      108.45      106.27      5.04 o 
   1  11   9       13.58       10.38      2.08 o 
   2  11   9        5.32        4.28      2.11 o 
   3  11   9        1.01        4.70      3.76 o 
  -4  12   9        1.39       -2.60      4.74 o 
  -3  12   9        0.47       -1.46      3.77 o 
  -2  12   9       12.66       11.57      4.44 o 
  -1  12   9      189.30      214.18     10.72 o 
   0  12   9        7.97        6.60      2.79 o 
   1  12   9        0.88        2.26      2.70 o 
   2  12   9        4.22        2.23      3.16 o 
   3  12   9        2.85        0.91      4.20 o 
  -3  13   9        0.85        0.85      3.97 o 
  -2  13   9       44.05       36.99      4.87 o 
  -1  13   9       11.35       11.92      5.65 o 
   0  13   9       75.88       71.88      9.17 o 
   1  13   9        5.31        7.23      3.39 o 
   2  13   9        4.56        9.09      5.31 o 
  -2  14   9        9.84        1.98      3.39 o 
  -1  14   9        1.21        1.01      5.66 o 
   0  14   9       22.35       21.03      3.77 o 
   1  14   9        1.11       -4.67      4.88 o 
  -6   0  10       23.48       19.04      6.67 o 
  -4   0  10       25.00       22.16      2.52 o 
  -2   0  10      146.14      127.86      9.39 o 
   0   0  10      158.28      151.54      7.32 o 
   2   0  10      744.70      894.48     29.62 o 
   4   0  10       32.38       34.39      6.53 o 
  -6   1  10       77.62       67.72      6.42 o 
  -5   1  10       24.46       25.81      2.68 o 
  -4   1  10        8.34        6.19      1.36 o 
  -3   1  10      158.96      163.48     10.14 o 
  -2   1  10       10.95       10.03      2.90 o 
  -1   1  10      210.00      186.93      9.05 o 
   0   1  10       90.76       77.80      3.83 o 
   1   1  10      212.95      245.47      6.12 o 
   2   1  10      157.76      167.28      5.96 o 
   3   1  10      417.77      520.95     24.76 o 
   4   1  10       17.89       20.51      2.79 o 
   5   1  10        1.28        1.17      3.96 o 
  -6   2  10        2.39       11.01      3.91 o 
  -5   2  10       36.06       45.91      4.01 o 
  -4   2  10        0.00        1.21      1.24 o 
  -3   2  10      593.10      630.66     38.53 o 
  -2   2  10       10.68       14.33      1.57 o 
  -1   2  10        0.25        1.88      1.48 o 
   0   2  10        8.66        7.46      0.82 o 
   1   2  10      166.99      171.80      6.27 o 
   2   2  10      467.65      533.67     20.66 o 
   3   2  10      162.91      177.33     13.86 o 
   4   2  10        1.93        2.79      2.46 o 
   5   2  10       11.48        6.51      4.02 o 
  -6   3  10        9.53        7.79      2.98 o 
  -5   3  10       17.18       18.51      2.91 o 
  -4   3  10       10.96       11.81      1.81 o 
  -3   3  10       27.44       23.86      2.58 o 
  -2   3  10      166.78      171.26      7.49 o 
  -1   3  10        7.92        7.80      1.21 o 
   0   3  10        5.06        5.86      1.19 o 
   1   3  10        4.22        2.95      0.94 o 
   2   3  10      111.35      130.54      4.88 o 
   3   3  10       72.25       75.12      4.35 o 
   4   3  10        2.30        1.19      3.30 o 
   5   3  10        7.65        7.78      4.37 o 
  -6   4  10        9.52       13.42      5.87 o 
  -5   4  10        0.84       -2.15      2.16 o 
  -4   4  10       22.51       19.29      2.43 o 
  -3   4  10       34.06       36.40      1.72 o 
  -2   4  10       47.37       43.62      2.25 o 
  -1   4  10       17.49       21.39      1.72 o 
   0   4  10      390.12      420.67     15.51 o 
   1   4  10      743.99      804.59     31.56 o 
   2   4  10      310.64      357.90     11.32 o 
   3   4  10       59.06       49.29      2.92 o 
   4   4  10       11.49       11.20      3.09 o 
   5   4  10       11.74       11.21      4.16 o 
  -5   5  10        9.48       14.45      3.72 o 
  -4   5  10       31.36       38.13      4.07 o 
  -3   5  10      225.48      269.21     13.75 o 
  -2   5  10      360.17      413.09      9.10 o 
  -1   5  10       30.19       27.60      1.84 o 
   0   5  10      112.33      112.63      5.44 o 
   1   5  10        5.35        3.67      0.81 o 
   2   5  10       22.33       23.29      1.50 o 
   3   5  10       87.89      103.96      4.16 o 
   4   5  10       25.94       19.44      3.92 o 
  -5   6  10        2.40        7.03      2.89 o 
  -4   6  10        1.58        2.79      1.60 o 
  -3   6  10        0.07       -1.14      1.29 o 
  -2   6  10        7.96        8.21      1.31 o 
  -1   6  10        2.93        2.73      1.97 o 
   0   6  10      253.46      264.58     10.49 o 
   1   6  10        5.90        5.19      1.03 o 
   2   6  10      144.47      154.20      4.49 o 
   3   6  10       86.54       86.61      3.44 o 
   4   6  10        1.57       -3.03      3.58 o 
  -5   7  10        0.23        2.25      2.64 o 
  -4   7  10       19.79       22.62      2.99 o 
  -3   7  10        0.45       -0.98      1.49 o 
  -2   7  10      100.88      117.64      3.81 o 
  -1   7  10      180.93      205.46      5.17 o 
   0   7  10      328.50      363.49     14.39 o 
   1   7  10      156.00      159.03      5.81 o 
   2   7  10        8.97        8.89      1.51 o 
   3   7  10       35.01       37.38      3.19 o 
   4   7  10        4.83        2.50      2.70 o 
  -5   8  10        0.93       -2.87      4.14 o 
  -4   8  10        4.39       -2.83      2.83 o 
  -3   8  10        1.23        3.69      1.98 o 
  -2   8  10      182.17      204.79      7.86 o 
  -1   8  10       59.65       70.00      3.01 o 
   0   8  10       80.15       80.92      3.16 o 
   1   8  10       13.07       13.91      1.51 o 
   2   8  10        1.75        0.46      1.34 o 
   3   8  10        8.97        7.98      2.43 o 
   4   8  10       45.02       47.36      8.71 o 
  -4   9  10        0.69        4.27      3.02 o 
  -3   9  10        3.60        1.78      5.42 o 
  -2   9  10        5.87        4.44      1.74 o 
  -1   9  10      213.72      246.98      7.55 o 
   0   9  10       84.50       90.31      4.62 o 
   1   9  10       37.37       38.07      2.77 o 
   2   9  10       15.53       17.64      2.15 o 
   3   9  10        0.05       -0.37      3.30 o 
  -4  10  10       29.60       35.08      4.47 o 
  -3  10  10        9.67       13.13      4.31 o 
  -2  10  10       10.34       12.92      5.86 o 
  -1  10  10      119.78      132.76      5.06 o 
   0  10  10       81.00       96.14      5.73 o 
   1  10  10       12.20       15.86      2.11 o 
   2  10  10       11.35       14.09      3.43 o 
   3  10  10       35.33       28.06      3.93 o 
  -4  11  10        0.30       -2.88      2.88 o 
  -3  11  10        1.77        0.71      3.10 o 
  -2  11  10       16.74        7.36      3.51 o 
  -1  11  10        5.17        6.80      2.28 o 
   0  11  10       68.20       67.54      3.86 o 
   1  11  10       16.83       11.68      2.55 o 
   2  11  10        0.04       -0.16      2.06 o 
   3  11  10        3.45        1.55      3.15 o 
  -3  12  10       28.31       26.79      4.95 o 
  -2  12  10       28.82       18.90      3.38 o 
  -1  12  10        8.79        8.88      3.44 o 
   0  12  10        0.11       -2.06      2.27 o 
   1  12  10       10.65       10.27      3.20 o 
   2  12  10        0.12        3.06      2.94 o 
  -2  13  10        0.10       -3.20      3.43 o 
  -1  13  10       67.92       58.12      6.30 o 
   0  13  10       14.37        8.22      4.65 o 
   1  13  10       25.00       15.81      4.85 o 
  -5   0  11       75.64       91.81     12.50 o 
  -3   0  11       92.53      104.55      4.04 o 
  -1   0  11        5.82        6.35      5.43 o 
   1   0  11       37.46       37.70      4.57 o 
   3   0  11       12.89        7.13      2.39 o 
  -6   1  11        1.40        6.91      2.84 o 
  -5   1  11       12.36        8.70      3.28 o 
  -4   1  11       72.35       89.24      8.16 o 
  -3   1  11       38.89       42.04      2.61 o 
  -2   1  11        1.03        1.85      2.14 o 
  -1   1  11       40.32       36.07      3.03 o 
   0   1  11       31.53       26.73      2.76 o 
   1   1  11       23.04       22.01      1.82 o 
   2   1  11        0.28        0.76      1.13 o 
   3   1  11        9.27        9.95      2.49 o 
   4   1  11        3.97        3.39      3.11 o 
  -5   2  11       47.24       57.88      9.37 o 
  -4   2  11       23.67       24.10      1.76 o 
  -3   2  11       17.87       19.76      1.08 o 
  -2   2  11       11.22       14.53      4.45 o 
  -1   2  11       18.61        8.21      2.03 o 
   0   2  11       10.88        6.77      1.97 o 
   1   2  11        2.18        2.64      0.72 o 
   2   2  11       10.91       10.50      1.20 o 
   3   2  11       22.20       19.47      1.95 o 
   4   2  11        5.12        2.86      3.78 o 
  -5   3  11       47.42       53.86      4.56 o 
  -4   3  11        5.12        4.83      1.47 o 
  -3   3  11       71.06       71.04      4.09 o 
  -2   3  11      127.77      125.12      3.83 o 
  -1   3  11        5.16        3.17      1.46 o 
   0   3  11        1.90        2.78      0.80 o 
   1   3  11      128.94      141.83      6.92 o 
   2   3  11       90.90      104.01      4.78 o 
   3   3  11      142.98      179.75     10.35 o 
   4   3  11        0.80        0.73      4.74 o 
  -5   4  11        1.12        3.94      2.30 o 
  -4   4  11        9.90       11.67      1.77 o 
  -3   4  11       11.80       11.83      1.42 o 
  -2   4  11      140.45      143.94      5.88 o 
  -1   4  11       29.98       33.49      1.64 o 
   0   4  11       79.94       83.11      4.56 o 
   1   4  11        6.91        6.28      1.45 o 
   2   4  11        1.35        2.42      1.27 o 
   3   4  11       47.71       53.32      3.26 o 
   4   4  11        5.72       -2.47      3.00 o 
  -5   5  11        0.00        5.27      3.09 o 
  -4   5  11       21.74       26.18      2.58 o 
  -3   5  11       31.62       26.14      1.53 o 
  -2   5  11      138.05      144.43      5.16 o 
  -1   5  11        0.00       -1.59      1.59 o 
   0   5  11       52.69       57.12      4.24 o 
   1   5  11       13.00       13.02      1.29 o 
   2   5  11       59.69       65.95      2.62 o 
   3   5  11       12.74       12.17      2.38 o 
   4   5  11       35.50       31.29      4.72 o 
  -5   6  11        0.38       -1.00      2.25 o 
  -4   6  11       10.57       12.22      2.87 o 
  -3   6  11       14.06       12.94      1.75 o 
  -2   6  11       29.19       28.77      1.81 o 
  -1   6  11      324.39      385.59     20.02 o 
   0   6  11        3.02        4.32      0.98 o 
   1   6  11        8.92        8.56      1.53 o 
   2   6  11      104.38      120.96      5.29 o 
   3   6  11        4.58        2.75      2.23 o 
   4   6  11        2.61        6.01      4.53 o 
  -5   7  11        0.23       -2.05      2.89 o 
  -4   7  11        9.65       13.60      3.14 o 
  -3   7  11        4.93        6.41      2.08 o 
  -2   7  11        7.53        4.81      1.89 o 
  -1   7  11       16.94       15.43      1.42 o 
   0   7  11        0.06       -0.75      1.78 o 
   1   7  11       49.20       44.11      2.49 o 
   2   7  11        0.59        1.06      1.80 o 
   3   7  11       22.99       18.93      2.65 o 
   4   7  11        5.03        1.37      3.33 o 
  -4   8  11        0.40        3.37      2.28 o 
  -3   8  11       11.39       13.72      3.65 o 
  -2   8  11       74.58       90.56      6.88 o 
  -1   8  11        4.54        3.93      1.28 o 
   0   8  11       44.75       50.20      3.92 o 
   1   8  11        9.32       12.23      1.78 o 
   2   8  11        0.74        1.30      1.59 o 
   3   8  11       23.67       23.35      3.32 o 
  -4   9  11        8.44        5.91      2.83 o 
  -3   9  11        1.24       -2.07      2.07 o 
  -2   9  11        1.78       -1.01      2.58 o 
  -1   9  11       21.09       27.71      2.24 o 
   0   9  11        0.08        1.51      1.30 o 
   1   9  11       18.62       20.69      2.47 o 
   2   9  11        0.42        0.53      1.95 o 
   3   9  11        2.32        4.77      4.06 o 
  -4  10  11        0.56        5.82      3.95 o 
  -3  10  11        0.48       -1.84      2.31 o 
  -2  10  11        2.82        4.31      4.53 o 
  -1  10  11        5.86        8.23      2.19 o 
   0  10  11        0.65       -0.47      1.31 o 
   1  10  11       11.77        8.86      3.31 o 
   2  10  11        0.22        0.12      2.40 o 
  -3  11  11       32.00       27.74     13.19 o 
  -2  11  11        0.01       -0.77      3.43 o 
  -1  11  11        0.84       -0.24      2.79 o 
   0  11  11       15.21       17.18      4.86 o 
   1  11  11        1.36        1.13      2.92 o 
   2  11  11        3.21        4.81      4.37 o 
  -2  12  11        0.27        4.26      4.47 o 
  -1  12  11       37.54       23.16      3.59 o 
   0  12  11        0.51       -0.14      2.84 o 
   1  12  11        1.18        4.24      4.96 o 
  -1  13  11        3.60        0.49      2.83 o 
   0  13  11        1.58        3.54      3.20 o 
  -4   0  12        6.86       11.91      6.70 o 
  -2   0  12       31.95       20.10      3.55 o 
   0   0  12       51.51       49.10      6.94 o 
   2   0  12        4.31        4.96      1.53 o 
   4   0  12       10.72       16.91      4.83 o 
  -5   1  12       25.83       19.19      4.28 o 
  -4   1  12        5.10        4.63      1.56 o 
  -3   1  12        4.47        2.71      3.32 o 
  -2   1  12      132.77       96.04      4.70 o 
  -1   1  12      219.74      191.31      7.23 o 
   0   1  12       50.77       44.12      4.36 o 
   1   1  12       57.36       56.73      2.02 o 
   2   1  12        6.56        7.13      1.28 o 
   3   1  12        4.33        4.68      1.70 o 
   4   1  12       38.30       59.52      5.74 o 
  -5   2  12        2.60        0.25      5.90 o 
  -4   2  12       36.92       39.76      2.84 o 
  -3   2  12       43.60       36.42      3.47 o 
  -2   2  12       33.94       28.98      2.63 o 
  -1   2  12        1.93        3.24      1.74 o 
   0   2  12      138.79      147.00      5.44 o 
   1   2  12       36.00       40.14      2.22 o 
   2   2  12        0.85        1.36      1.18 o 
   3   2  12       42.47       48.30      4.00 o 
   4   2  12        1.23        0.90      3.46 o 
  -5   3  12        0.65        2.21      3.00 o 
  -4   3  12       16.11       14.89      3.00 o 
  -3   3  12        2.31        0.69      0.96 o 
  -2   3  12       15.31       10.44      2.45 o 
  -1   3  12      172.51      134.60      9.44 o 
   0   3  12        0.31        0.13      0.94 o 
   1   3  12       38.26       40.89      2.11 o 
   2   3  12        4.53        4.99      1.28 o 
   3   3  12       10.45       15.00      2.87 o 
   4   3  12        0.03       -3.89      4.22 o 
  -5   4  12        0.64       -6.60      6.60 o 
  -4   4  12        2.18        2.03      1.59 o 
  -3   4  12       41.37       41.65      2.30 o 
  -2   4  12      106.54      100.99      4.38 o 
  -1   4  12        0.00       -0.52      0.78 o 
   0   4  12        1.88        1.03      0.86 o 
   1   4  12       66.08       72.78      5.92 o 
   2   4  12        0.83        0.39      1.22 o 
   3   4  12        0.37       -4.36      4.49 o 
   4   4  12        1.90        4.80      3.13 o 
  -5   5  12       26.71        3.66      7.05 o 
  -4   5  12        8.57       11.41      5.63 o 
  -3   5  12        0.00        0.22      1.36 o 
  -2   5  12       65.20       59.61      2.89 o 
  -1   5  12        0.02        1.06      0.97 o 
   0   5  12        9.77        8.73      1.63 o 
   1   5  12       37.20       40.07      4.80 o 
   2   5  12       21.35       19.31      1.76 o 
   3   5  12        5.23        3.54      2.19 o 
  -4   6  12        7.40       11.12      3.36 o 
  -3   6  12       17.00       17.18      3.96 o 
  -2   6  12        3.82       -0.02      1.83 o 
  -1   6  12       21.04       19.98      2.89 o 
   0   6  12       23.69       23.96      2.80 o 
   1   6  12        3.64        2.52      1.24 o 
   2   6  12        6.84        3.26      1.76 o 
   3   6  12        1.84        1.53      3.19 o 
  -4   7  12        3.38        3.12      2.99 o 
  -3   7  12       14.26       17.79      4.31 o 
  -2   7  12       15.35       20.30      2.53 o 
  -1   7  12        3.08        0.45      1.47 o 
   0   7  12      129.94      146.20      8.90 o 
   1   7  12       14.04       12.81      1.68 o 
   2   7  12        0.04       -1.29      1.53 o 
   3   7  12        7.82        4.79      2.87 o 
  -4   8  12        3.86       -2.58      4.10 o 
  -3   8  12       17.45       12.34      5.79 o 
  -2   8  12        5.34        2.84      3.06 o 
  -1   8  12       10.56        5.88      1.65 o 
   0   8  12       26.62       27.04      3.02 o 
   1   8  12       34.41       43.55      3.20 o 
   2   8  12        7.99        4.50      1.83 o 
   3   8  12        0.95        2.09      3.37 o 
  -3   9  12        0.00        3.10      4.08 o 
  -2   9  12       17.46       19.20      4.67 o 
  -1   9  12        0.00        0.80      1.86 o 
   0   9  12        0.56       -0.08      1.77 o 
   1   9  12       11.35       14.79      2.86 o 
   2   9  12        0.54        3.60      3.51 o 
  -2  10  12        0.36        3.23      3.44 o 
  -1  10  12       23.53       25.33      3.70 o 
   0  10  12        9.57        7.72      2.32 o 
   1  10  12        9.80       11.80      2.68 o 
   2  10  12       18.82       26.80      4.96 o 
  -2  11  12        1.67       -1.93      3.64 o 
  -1  11  12        0.81        1.98      4.43 o 
   0  11  12        0.03       -0.90      4.72 o 
   1  11  12        1.36       -4.24      4.24 o 
  -1  12  12        1.02        6.29      6.29 o 
  -5   0  13        2.15        4.67      6.89 o 
  -3   0  13        2.89        2.72      2.46 o 
  -1   0  13      161.82      121.37      7.26 o 
   1   0  13       46.47       42.20     10.07 o 
   3   0  13        4.73        0.00      5.86 o 
  -5   1  13        2.70        7.30      6.89 o 
  -4   1  13       16.31        9.19      4.67 o 
  -3   1  13       16.81        9.55      3.41 o 
  -2   1  13        4.28        5.09      3.30 o 
  -1   1  13        3.31       -1.82      2.20 o 
   0   1  13      123.79      127.36      6.88 o 
   1   1  13        1.08       -0.21      2.29 o 
   2   1  13       31.86       36.35      2.51 o 
   3   1  13       17.43       22.23      9.14 o 
  -5   2  13        0.59        0.63      4.75 o 
  -4   2  13       17.39       20.54      5.80 o 
  -3   2  13       30.01       27.13      3.48 o 
  -2   2  13        6.09        3.85      1.91 o 
  -1   2  13       14.55        6.95      2.43 o 
   0   2  13       26.54       13.49      2.62 o 
   1   2  13        2.00        1.80      1.06 o 
   2   2  13        4.97        6.08      2.17 o 
   3   2  13        2.70       -4.49      6.24 o 
  -4   3  13        1.60        2.38      6.64 o 
  -3   3  13       18.67       16.63      3.72 o 
  -2   3  13        7.12        5.56      2.17 o 
  -1   3  13       18.58       14.84      4.92 o 
   0   3  13        0.31       -1.91      1.91 o 
   1   3  13        7.86        6.94      2.88 o 
   2   3  13        1.64        1.45      1.83 o 
   3   3  13        1.85        5.01      6.02 o 
  -4   4  13        0.25       -6.27      9.02 o 
  -3   4  13        5.44        1.97      2.86 o 
  -2   4  13        3.50        4.29      2.05 o 
  -1   4  13        6.26        2.85      1.90 o 
   0   4  13        0.00       -0.54      0.88 o 
   1   4  13       29.24       34.24      3.27 o 
   2   4  13        4.91       10.67      2.91 o 
   3   4  13       11.58        6.56      6.56 o 
  -4   5  13       32.95       40.16     11.43 o 
  -3   5  13       10.33        3.03      6.62 o 
  -2   5  13        7.44        2.24      2.31 o 
  -1   5  13        0.51       -0.20      1.25 o 
   0   5  13       53.02       49.08      3.15 o 
   1   5  13       25.80       26.11      1.88 o 
   2   5  13        7.98        7.61      2.58 o 
   3   5  13        0.36        8.37      7.36 o 
  -4   6  13        3.40        9.00     10.12 o 
  -3   6  13        1.15        4.44      6.92 o 
  -2   6  13        2.23        2.70      6.22 o 
  -1   6  13        8.03        6.89      3.12 o 
   0   6  13       25.30       26.80      2.63 o 
   1   6  13        1.46        0.20      2.01 o 
   2   6  13       24.10       21.74      3.14 o 
   3   6  13        7.43        3.07     10.71 o 
  -4   7  13        8.61        5.86      7.27 o 
  -3   7  13       16.53        3.84      6.85 o 
  -2   7  13        1.30       -8.51      8.51 o 
  -1   7  13        0.00       -4.79      4.79 o 
   0   7  13       14.72       12.46      2.84 o 
   1   7  13        8.89        7.35      4.91 o 
   2   7  13        7.94        3.79      3.61 o 
  -3   8  13        2.17        1.88      5.88 o 
  -2   8  13       27.13       25.41      9.86 o 
  -1   8  13       17.22        7.05      3.76 o 
   0   8  13        0.11       -0.25      2.03 o 
   1   8  13       18.65        6.49      4.12 o 
   2   8  13       15.52       13.85      5.58 o 
  -3   9  13        8.86       11.34      7.48 o 
  -1   9  13        7.80       -1.55      7.30 o 
   0   9  13        0.02        5.86      5.18 o 
   1   9  13        2.13       -6.20      6.20 o 
  -1  10  13       10.07       11.97      9.30 o 
   0  10  13        1.74        0.02      3.98 o 
   1  10  13        3.84        4.71      6.30 o 
  -4   0  14       56.49       66.90     10.64 o 
  -2   0  14       51.94       34.69      5.32 o 
   0   0  14        3.23        1.64      4.02 o 
   2   0  14       56.79       69.82      9.81 o 
  -4   1  14        9.32       20.01      6.84 o 
  -3   1  14       10.26        4.19      2.89 o 
  -2   1  14       19.79       15.61      2.78 o 
  -1   1  14       63.74       63.07      4.30 o 
   0   1  14        1.09        2.02      2.81 o 
   1   1  14        3.42        0.55      2.51 o 
   2   1  14        2.32        0.51      3.82 o 
   3   1  14        6.33        6.91      6.42 o 
  -4   2  14       36.25       31.46     12.75 o 
  -3   2  14        2.52        4.50      3.05 o 
  -2   2  14        8.12        4.10      2.88 o 
  -1   2  14        2.52        2.44      2.41 o 
   0   2  14       45.56       39.98      5.97 o 
   1   2  14        3.92       13.80      3.34 o 
   2   2  14        6.02        9.37      5.16 o 
   3   2  14        0.78       -3.73      6.98 o 
  -4   3  14        0.03       -0.53      4.40 o 
  -3   3  14        5.95        2.22      4.04 o 
  -2   3  14       15.95       10.82      2.52 o 
  -1   3  14        6.02        3.17      2.55 o 
   0   3  14        0.68        6.14      2.96 o 
   1   3  14       44.06       50.22      4.25 o 
   2   3  14        0.81       -4.38      7.74 o 
  -4   4  14       17.21        9.63      5.95 o 
  -3   4  14       10.84        6.53      4.50 o 
  -2   4  14       62.54       70.66      5.76 o 
  -1   4  14        0.55        6.09      2.20 o 
   0   4  14        0.08       -2.52      2.52 o 
   1   4  14       12.81        9.48      4.86 o 
   2   4  14       10.29       13.67      4.89 o 
  -3   5  14        1.56       -2.01      6.00 o 
  -2   5  14        1.32        2.73      4.16 o 
  -1   5  14        9.66        5.68      3.85 o 
   0   5  14        1.84        1.03      3.76 o 
   1   5  14        4.25        6.97      3.90 o 
   2   5  14       15.13       20.29      5.26 o 
  -3   6  14        7.22        0.54     10.67 o 
  -2   6  14        0.21        2.38      3.24 o 
  -1   6  14        0.25        1.30      3.60 o 
   0   6  14       14.66       12.24      4.08 o 
   1   6  14        0.00       -1.25      4.50 o 
   2   6  14        0.05       -3.15      3.90 o 
  -3   7  14        6.34        6.24      7.05 o 
  -2   7  14       10.90        9.92      3.69 o 
  -1   7  14        0.00       -2.08      3.89 o 
   0   7  14        8.36        2.40      4.02 o 
   1   7  14        2.89       -5.62      5.62 o 
  -2   8  14        0.16        0.74      5.18 o 
  -1   8  14        2.38        2.88      8.95 o 
   0   8  14        2.83        3.71      6.18 o 
   1   8  14       17.85       21.42      5.89 o 
  -1   9  14        2.79        0.30      3.96 o 
   0   9  14        0.63       -1.64      5.06 o 
  -3   0  15        0.01        8.35      8.58 o 
  -1   0  15        0.02       -2.68      3.41 o 
   1   0  15        5.23        3.80      6.58 o 
  -3   1  15       32.98       32.27      4.46 o 
  -2   1  15        0.28        1.27      2.64 o 
  -1   1  15        0.90        1.57      2.85 o 
   0   1  15       13.46       14.68      3.61 o 
   1   1  15       10.62       12.95      3.73 o 
   2   1  15       31.54       46.53      5.30 o 
  -3   2  15       21.67       21.11      4.33 o 
  -2   2  15       25.86       20.83      3.45 o 
  -1   2  15        4.93        4.47      2.73 o 
   0   2  15        5.15        1.73      2.69 o 
   1   2  15        0.45        4.77      4.22 o 
   2   2  15        9.00        7.17      4.75 o 
  -3   3  15        1.26        0.39      3.11 o 
  -2   3  15       10.69        4.85      4.91 o 
  -1   3  15       16.17       12.98      3.06 o 
   0   3  15        0.88        0.06      3.38 o 
   1   3  15        0.11        5.73      3.58 o 
   2   3  15        0.16       -1.21     11.30 o 
  -3   4  15       10.15        9.42      4.84 o 
  -2   4  15        7.84       25.40     14.98 o 
  -1   4  15        1.28        0.00      3.64 o 
   0   4  15       14.14        7.20      5.05 o 
   1   4  15       81.75       94.01     10.11 o 
  -2   5  15        7.44        5.45      4.10 o 
  -1   5  15        0.00       -2.97      3.10 o 
   0   5  15       21.92       32.70      4.81 o 
   1   5  15        0.11       -5.86      5.86 o 
  -2   6  15        2.58        6.57      3.90 o 
  -1   6  15       30.10       29.08      4.42 o 
   0   6  15       24.89       21.80     10.67 o 
  -1   7  15        8.55        3.44      4.24 o 
   0   7  15       12.97        0.71      8.26 o 
  -2   0  16        0.39       -0.23     10.26 o 
   0   0  16        8.20       12.86      5.01 o 
  -2   1  16        1.13       -4.71      4.71 o 
  -1   1  16        1.05       -1.89      3.36 o 
   0   1  16       24.36       24.04      4.10 o 
  -2   2  16        1.96        4.57      5.48 o 
  -1   2  16        2.20        0.18      4.75 o 
   0   2  16        6.62        2.20      3.81 o 
  -2   3  16        1.10       -1.45      4.60 o 
  -1   3  16       10.02       14.32      4.43 o 
   0   3  16        6.45        6.09      6.76 o 
  -1   4  16        5.06        6.69      5.92 o 
                                                 
